# Supplementary material for: Comprehensive epigenetic landscape of rheumatoid arthritis fibroblast-like synoviocytes
Source: Nat Commun. 2018 May 15;9:1921. doi: 10.1038/s41467-018-04310-9 (PMC5953939; doi:10.1038/s41467-018-04310-9)
Supplement: Supplementary file 3 — Supplementary Data 1 [file 41467_2018_4310_MOESM3_ESM.txt]

Supplementary Data 1. DMERs with fold changes and q values. (See Methods for statistics used to calculate q values.)
--------------------------------------H3K27ac--------------------------------------
Chr Start End log2Fold(RA/OA) q_value
chr16	82659906	82664275	1.18857410087391	1.47821676146075e-09
chr17	70442665	70443540	4.69230627779698	1.47821676146075e-09
chr8	59787301	59787793	4.03232425492743	3.02388727414826e-09
chr5	142446119	142446868	-3.62824604691618	4.87315055903839e-09
chrX	9922675	9923810	3.95251900179815	1.15404373590608e-08
chr1	230999073	231005437	0.771153350601297	1.18075040314876e-08
chr7	25805944	25807582	-2.96419347552641	1.72264712282852e-08
chr13	43367434	43368116	-4.2100691870861	2.48630268280331e-08
chr21	39928411	39929097	3.97199653286315	3.95216702527384e-08
chr11	61593461	61597732	0.733489060171133	5.14411834481154e-08
chr17	47800318	47801556	-4.11204964970778	6.64102218547649e-08
chr16	85593760	85600465	-1.47025221915887	6.72135018851464e-08
chr16	70042980	70051776	-0.984575376453247	6.72135018851464e-08
chr9	117573504	117574175	-4.08779967520213	6.72135018851464e-08
chr5	15690808	15692415	2.06180508465394	7.68543506054552e-08
chr14	100909102	100911566	-1.53558785212586	7.81820882980716e-08
chr1	20914704	20917639	1.2401715390205	8.48510477989617e-08
chr20	59573706	59574725	4.15838718056354	2.0496452209923e-07
chrX	15429599	15429993	-3.40223228827633	3.58319904539805e-07
chr4	77509407	77512656	1.15205880569032	3.98921825184208e-07
chr4	73314696	73317056	2.98839798650525	4.61425082899208e-07
chr15	45840706	45843940	1.1892017963776	4.61425082899208e-07
chr1	19618772	19619496	3.62342343424375	4.71601250152592e-07
chr16	19154023	19155043	-3.46805465806309	4.71601250152592e-07
chr15	26103187	26110282	1.14651992743636	4.92836873590253e-07
chr7	26436636	26439611	-1.07496775039766	4.99373175044806e-07
chr7	22611135	22613415	4.4391985079254	5.00686566457712e-07
chr16	49628677	49629454	-3.22221814086643	5.49658280319233e-07
chr6	106265067	106265659	-3.34015072241036	5.50015124340708e-07
chr7	72011309	72012190	-3.17769940662212	5.82529385790212e-07
chr4	89939841	89941056	-3.20557341145194	7.09901361306492e-07
chr20	45556566	45558559	0.979098391655138	7.50839560391059e-07
chr21	33891514	33898954	-0.741046446340755	8.28721514800543e-07
chr12	9502509	9503408	4.5259609782696	9.23389538418819e-07
chr10	46952567	46955442	1.64458551879197	9.23389538418819e-07
chr18	33056457	33061336	0.86715321235666	9.23389538418819e-07
chr8	58789811	58790669	-3.78365764121299	1.03015301766341e-06
chr6	161524221	161526078	-1.66727616091943	1.03798745440406e-06
chr18	60984915	60988648	-0.69494784062165	1.19332739700087e-06
chr4	33839036	33840174	-1.39587560969798	1.22573964446585e-06
chr11	110966598	110967512	-4.13100561773071	1.24081724295457e-06
chr4	89941342	89941975	-3.65501143260034	1.27032358327036e-06
chr6	54844831	54845928	4.03343873902462	1.29404544100828e-06
chr16	87773225	87775281	1.6035695028796	1.29404544100828e-06
chr22	40880617	40883241	1.08851638922988	1.31959769152196e-06
chr15	76487922	76493761	0.99004338915155	1.3461767333797e-06
chr17	8577257	8579142	4.2769103777099	1.36003913178261e-06
chr3	69418950	69422085	1.2851947910977	1.60845473519853e-06
chr20	9402004	9402621	3.97236196382577	1.71660470312183e-06
chr1	8172686	8174895	-1.47640942200696	1.71660470312183e-06
chr9	80910268	80914111	1.37921027994289	1.75262504136511e-06
chr3	43231471	43232461	3.61546595372318	1.8509693288618e-06
chr6	159289804	159291674	1.03081348519717	2.00252782461972e-06
chr9	38079404	38080128	-2.50787370287	2.00546619317327e-06
chr11	122556199	122558053	1.34304727712064	2.17563287494955e-06
chr2	225276700	225278236	1.14770008622023	2.17563287494955e-06
chr10	125649115	125651933	1.84432972873631	2.39292031202438e-06
chr17	55532264	55534866	-3.33573102597411	2.58521464539312e-06
chr10	73024104	73033804	2.1817210653635	2.69784180342393e-06
chr17	45330150	45336482	-1.03204844595225	2.72724008451342e-06
chr6	18432948	18433458	3.34435742826718	2.87785643803609e-06
chr15	77797400	77803333	1.16039077296283	2.88680211407874e-06
chr11	122072638	122082210	0.579130167302324	2.88680211407874e-06
chr16	82686497	82690303	1.57201894493746	2.94549085088101e-06
chr7	95647080	95647734	-3.52701867320613	3.12890232749765e-06
chr6	117553490	117554581	-3.9880005771789	3.12890232749765e-06
chr20	1795854	1802964	1.03807414491289	3.12890232749765e-06
chr10	72990913	72998489	1.58993601611297	3.12890232749765e-06
chr22	26922691	26930761	-1.03109733687802	3.12890232749765e-06
chr17	53497600	53500502	-1.1577608695091	3.12890232749765e-06
chr1	17515047	17522091	1.20499334718546	3.64388181175586e-06
chr18	33054213	33054952	2.15825045188196	3.64388181175586e-06
chr6	54846054	54847052	3.77810263674343	3.64388181175586e-06
chr14	100889394	100892427	-1.55579515282275	3.71765484027111e-06
chr2	218032851	218033514	-3.69771038375351	3.71765484027111e-06
chrX	139845890	139848504	0.72977756179891	3.94409349116458e-06
chr7	22609161	22610523	4.57870576169901	4.04262607075753e-06
chr5	171865937	171869425	-1.21628351184544	4.04262607075753e-06
chr15	99449062	99451469	1.53221487908198	4.25006243514301e-06
chr2	224858481	224863804	1.15290898810702	4.25006243514301e-06
chr14	61911690	61912185	-3.53837841856819	4.55956750069956e-06
chr18	14986206	14989016	2.2628339071296	4.56443293849987e-06
chr8	26428473	26432961	1.60625037383464	4.79095254714521e-06
chr6	30289602	30291481	1.58942121160081	4.84444748754925e-06
chr14	91723589	91725659	1.43492705182835	4.84444748754925e-06
chr8	18975336	18976024	-3.36897938276172	4.84444748754925e-06
chr10	129717122	129722783	1.40347929542609	4.84779858310069e-06
chr4	33925846	33926394	-2.87404919758398	5.06472538128027e-06
chr9	113670931	113671937	2.68058952787132	5.19310558997446e-06
chr9	114704177	114707892	1.20535387304651	5.64045716163481e-06
chr6	106439391	106443615	-1.02063472076529	5.64824061403457e-06
chr14	100892944	100897150	-1.53845384267164	5.86808619275588e-06
chr8	140994346	140995335	-2.54549487416122	5.86808619275588e-06
chr2	45463304	45466387	1.26257130613861	5.92503983045179e-06
chr10	91596658	91598154	-0.85881229930509	5.92503983045179e-06
chrX	131782173	131782565	2.92012770796987	5.92503983045179e-06
chr7	2120144	2126604	-1.16539659189132	6.09774328804534e-06
chr6	138614964	138616681	3.01840351158974	6.23061078085756e-06
chr1	90835541	90836657	3.80442330503589	6.46492929099035e-06
chr5	82325091	82326503	1.82600839600816	6.50959869606285e-06
chr3	43232575	43233167	3.20626433219681	6.50959869606285e-06
chr2	30643911	30646416	0.776596778297021	6.59501189125983e-06
chr11	94596273	94597358	1.8275014775759	7.03378224137048e-06
chr21	33167780	33168301	-3.69788609285391	7.03378224137048e-06
chr16	72891196	72895511	0.650032069346585	7.78790855026852e-06
chr16	50241593	50245649	1.1503683864607	7.78790855026852e-06
chr8	59739719	59740654	2.28431620747322	7.78790855026852e-06
chr15	76467457	76476636	1.17111309435734	7.78790855026852e-06
chr7	3271274	3271715	-3.95225046801607	7.82434920007997e-06
chr3	196862594	196863162	3.17572109929063	7.89290763133573e-06
chr19	19656955	19664627	2.0069646427397	7.89290763133573e-06
chr16	82728298	82729300	2.56728915432818	8.71723200077392e-06
chr2	237691637	237692857	-3.34810141260114	9.3820088375468e-06
chr18	50113628	50115176	-4.19686611371482	9.54828163973578e-06
chr12	51719692	51722147	0.751150702568903	9.79868212696344e-06
chr16	72907989	72914444	0.734518958158676	9.79868212696344e-06
chr7	2740048	2744089	-1.28262346654565	9.86515394905626e-06
chr14	101300238	101312908	-0.795839854771234	1.00722525791694e-05
chr3	62545979	62548889	1.06729938374014	1.06303946392012e-05
chr2	168439011	168439686	-3.46116720810156	1.06527960976762e-05
chr14	83897427	83898315	3.06827174299738	1.13420068724105e-05
chr11	122558084	122559814	2.44368334248975	1.13420068724105e-05
chr16	70051925	70063073	-1.08416128477018	1.13420068724105e-05
chr14	69404279	69420769	1.02585355565307	1.14701115882187e-05
chr1	17352499	17356721	1.2999261193718	1.17043296643516e-05
chr16	14456253	14459508	1.30790270639354	1.19685702869807e-05
chr5	154289152	154291217	1.98108257260886	1.25139277586e-05
chr11	100557284	100559249	-0.483964481219957	1.28645350995197e-05
chr17	64543965	64547844	0.794117758786372	1.28645350995197e-05
chr5	145354407	145355947	1.84477897059451	1.29384100335653e-05
chr10	22534185	22535686	1.74930289426583	1.38355045467116e-05
chr8	129697347	129698076	2.20305721466204	1.38355045467116e-05
chr14	100868578	100877722	-1.83760187763179	1.38355045467116e-05
chr10	114120053	114124427	0.838366079903664	1.38355045467116e-05
chr3	160166559	160170949	0.614192438930869	1.40143515324124e-05
chr16	70757523	70762661	-1.01922569832901	1.44039748074424e-05
chr11	34674768	34676857	4.14554779780125	1.4439344997337e-05
chr7	73691039	73696452	-0.701467267051429	1.5904743547875e-05
chr5	58218011	58219912	0.771104804063168	1.59730052095776e-05
chr1	32217474	32222304	-1.80377082938385	1.59730052095776e-05
chr6	17417018	17420639	0.92199157892761	1.59779149406425e-05
chr8	119758302	119761265	1.55611285578358	1.59779149406425e-05
chr6	155435929	155441616	0.958490216389068	1.64314592525058e-05
chr18	3648698	3654455	1.06287958844566	1.64999847761399e-05
chr14	69420979	69426562	1.0001628333251	1.65160080982371e-05
chr20	359734	363927	1.1441120502593	1.65581826576985e-05
chr2	207080799	207083551	-1.44971367963896	1.65581826576985e-05
chr4	34734794	34735437	-3.28624282202805	1.65581826576985e-05
chr8	49091407	49092148	-3.46314810472135	1.65581826576985e-05
chr4	74601218	74601663	-2.78895630257317	1.65994848555654e-05
chr8	96497199	96497939	2.98161090413862	1.65994848555654e-05
chr11	119292211	119294912	0.762781487296619	1.68436826511132e-05
chr1	109739234	109741698	0.801310684928628	1.68436826511132e-05
chr2	69197844	69200295	1.26691166478997	1.68436826511132e-05
chr13	45201705	45204048	1.61905101832379	1.68436826511132e-05
chr7	50774047	50775756	1.18273610127312	1.68436826511132e-05
chr3	194503272	194504679	1.41632723680831	1.74405630716234e-05
chr16	83023921	83024785	3.02537356161305	1.76593829722758e-05
chr17	20840397	20842331	-1.13298979704076	1.85919808660279e-05
chr15	39061110	39062116	1.61222522689545	1.91953391904003e-05
chrX	123376595	123377295	3.56081893110757	1.91953391904003e-05
chr11	116678565	116681085	3.58604087125475	2.00564898984336e-05
chr8	30342452	30344308	-1.4125330322986	2.04961413494622e-05
chr8	110656088	110658315	1.63935675335031	2.04961413494622e-05
chr9	32264117	32265373	-3.73816066033533	2.04961413494622e-05
chr2	27957803	27961905	-0.658998573267217	2.06943158949762e-05
chr7	150804387	150808901	-1.5072879970697	2.11147953395216e-05
chr2	227389812	227390523	-3.33176527826501	2.11147953395216e-05
chr8	125694324	125695127	-2.13577462839104	2.11893856662624e-05
chr9	35922291	35925831	0.559483544909492	2.13492196295108e-05
chr7	107698922	107699738	-3.42716672115765	2.13492196295108e-05
chr8	36999780	37006934	1.09819318985198	2.13492196295108e-05
chr10	11652485	11654840	-0.379083019572874	2.13492196295108e-05
chr6	109619027	109619649	-2.72506038703254	2.14167637145504e-05
chr7	28803332	28803851	-3.15289173070658	2.16686650249706e-05
chr5	54317051	54318046	2.79350798089447	2.17366759611779e-05
chr1	8872364	8872795	-2.74808148824377	2.17366759611779e-05
chr10	79384390	79399019	0.659373807017078	2.17462800144295e-05
chr18	46218845	46221111	1.08449361410587	2.18801309312039e-05
chr20	45542541	45545528	1.40064533636257	2.20880826872778e-05
chr10	72971611	72978929	0.715906431622418	2.20880826872778e-05
chr7	105708390	105711406	-1.01450482048866	2.21688650488172e-05
chr2	223568118	223569545	2.46173676202754	2.22382170270522e-05
chr4	39614924	39618408	0.782240027563887	2.26695885984717e-05
chr21	32532794	32534056	-1.26375812931727	2.26695885984717e-05
chr2	85631418	85651619	0.563177836295015	2.26695885984717e-05
chr6	25171418	25176376	0.773437735049235	2.2920867491608e-05
chr3	142864264	142865587	-3.74536579561283	2.31753002199008e-05
chr11	131766507	131767438	1.60720562455996	2.34969883457285e-05
chr1	118238279	118239606	0.673457141412481	2.34969883457285e-05
chr22	33111609	33114681	1.51701559802177	2.34969883457285e-05
chr2	235341823	235346687	1.68029104636468	2.34969883457285e-05
chr3	115100049	115100784	3.40325542977878	2.34969883457285e-05
chr4	186637209	186638871	-2.78306495020092	2.34969883457285e-05
chr7	126213602	126215520	-1.93814140061575	2.34969883457285e-05
chr2	106069902	106072984	1.08010553838881	2.46021740863845e-05
chr3	188429670	188430687	-1.3907226149465	2.46021740863845e-05
chr7	28796808	28797372	-2.19889004390666	2.47818554970428e-05
chr1	64089758	64090293	3.85838278202607	2.52803318375465e-05
chr2	51851561	51852299	-2.99500525034995	2.54700381660429e-05
chr1	119501756	119504628	0.86035627723716	2.54710424147607e-05
chr14	100911835	100914903	-1.45380208547872	2.5565012694211e-05
chr15	39614288	39614856	3.32162900135764	2.64073597749812e-05
chr10	7599171	7601234	4.41566718704794	2.731697041371e-05
chr18	55768061	55768919	-3.85651890481572	2.731697041371e-05
chr3	69434174	69436082	1.8260553440245	2.74581763348538e-05
chrX	43490408	43490845	3.23991683141333	2.78064194765873e-05
chr5	142532049	142535608	0.817340665631829	2.83324901377417e-05
chr11	68178803	68182480	-1.05860914727393	2.83806225711185e-05
chr3	62572535	62574269	1.18678513556378	2.85603277174878e-05
chr11	47273849	47281613	-0.98138435495931	2.96192742196917e-05
chr18	60292816	60293393	3.4116334420951	2.99557901484549e-05
chr5	1376022	1377530	-3.80879008113163	2.99557901484549e-05
chr14	71164012	71166974	1.04547001754949	3.02580112468458e-05
chr15	63070220	63073773	-1.98715573642844	3.12353187564186e-05
chr8	49482260	49487284	-1.57104470139899	3.24157491063646e-05
chr15	39572658	39573227	3.74919227015845	3.24157491063646e-05
chr1	29240152	29242208	-1.03553072289407	3.24157491063646e-05
chr22	18543433	18545439	-1.50514542950735	3.24157491063646e-05
chr8	30543890	30547254	0.72861374014068	3.259976282632e-05
chr14	73928179	73931676	0.867880821876322	3.37526099701414e-05
chr9	16331141	16340176	-1.00293089699577	3.37526099701414e-05
chr2	46635016	46639573	0.857808612449144	3.54085827134176e-05
chr1	5997666	5998848	1.67185801020552	3.54151247765119e-05
chr3	174046681	174048530	1.14764659612412	3.56986444088425e-05
chr16	17496532	17502059	0.659716934346728	3.61305320262143e-05
chr11	11436320	11439519	1.3734286518049	3.61467317785457e-05
chr15	77787226	77792560	0.922605727581329	3.69858660012777e-05
chr3	45074464	45079467	-1.03509590595644	3.84254008577872e-05
chr19	38452701	38454468	0.888748522672241	3.87230599826705e-05
chr12	76049544	76051587	1.80683171082655	3.89966248429093e-05
chr17	30167822	30173203	0.964979507346021	3.90458697242922e-05
chr16	82732599	82733426	1.86946447791849	3.94480285683125e-05
chr17	15823426	15824772	3.74548884302801	4.01536452086422e-05
chr2	69462078	69463402	-1.83999691439461	4.07555263875793e-05
chr10	79311285	79316827	1.10275033289575	4.18733145617109e-05
chr18	33055051	33055850	1.95148261635308	4.41521434779162e-05
chr6	6866995	6868649	-2.43869999698576	4.43407942245036e-05
chr5	122423735	122427129	-1.60220202469556	4.43407942245036e-05
chr9	36146707	36156782	-0.578405147954262	4.48110281930917e-05
chr10	25161754	25163171	1.77602377408425	4.5474582853003e-05
chr5	122433325	122436104	-1.75683143234397	4.55058759982104e-05
chr10	28505936	28507572	1.99555042484662	4.58919800758707e-05
chr21	39826889	39834304	1.16758775999318	4.60630478255394e-05
chr9	99243297	99246112	1.10819124668488	4.60630478255394e-05
chr10	116275479	116276386	-3.21620259824231	4.6753727989359e-05
chr2	101594908	101595836	1.95716521140344	4.6753727989359e-05
chr15	63047531	63053308	-0.682981664317806	4.75994844034239e-05
chr15	69848454	69851167	-1.00095230152054	4.81646166479739e-05
chr16	23955790	23957056	-3.99649021586559	4.81646166479739e-05
chrX	7055018	7058376	-1.22396486409186	4.81646166479739e-05
chr7	92672087	92674166	0.89223335421137	4.81646166479739e-05
chr8	69497612	69498357	3.27763071487895	4.81646166479739e-05
chr7	40260554	40263076	1.33800535353272	4.92489168604833e-05
chr6	117585425	117587415	-3.77646284468838	4.99645823774767e-05
chr9	137423803	137424349	3.18582752679848	4.99774777460262e-05
chr4	87751232	87753846	0.995565533933689	5.09052873325304e-05
chr2	142887335	142889492	-1.61787043105903	5.09052873325304e-05
chr14	61617937	61622582	1.44388496844958	5.09052873325304e-05
chr11	69174486	69176790	2.00524100884802	5.17987069751697e-05
chr10	111674169	111674676	2.32552139430579	5.18085076495079e-05
chr10	86055893	86057166	2.10585649075147	5.18085076495079e-05
chr20	30655162	30657397	1.50733935570359	5.20891220595512e-05
chr8	59793333	59794583	2.07064109739453	5.21138830525531e-05
chr17	73424191	73425842	1.00239872016774	5.28196423653832e-05
chr8	27190045	27193573	1.29747414885184	5.28905932082372e-05
chr2	113458623	113459425	2.17829915502175	5.29560468618568e-05
chr16	82734911	82736172	2.7564461641021	5.42977669734123e-05
chr2	198243137	198244254	1.46724190210963	5.46250282472457e-05
chr8	145965352	145967003	-1.46366244870135	5.62047184158731e-05
chr12	14791822	14792587	3.63239222325462	5.80017330225465e-05
chr10	28029718	28036390	1.26433245620879	5.84892188821853e-05
chr15	99494190	99500738	-1.03065572410467	5.84892188821853e-05
chr2	121440713	121442127	1.33972562233657	6.01980111098156e-05
chr22	45033642	45036970	1.11128231766907	6.21303497892085e-05
chr12	105476580	105478995	0.885003361391014	6.21303497892085e-05
chr14	100849605	100851588	-1.5693747349525	6.38619111020782e-05
chr6	161397462	161401752	-1.08256061732562	6.52681374843624e-05
chr16	78524248	78525540	-2.34741212308383	6.55260280127757e-05
chr17	60953629	60954331	2.8448789416	6.55260280127757e-05
chr1	32260815	32266851	-0.711240392588463	6.57680988303298e-05
chr13	99713602	99715950	1.15039231732458	6.67124481306496e-05
chr11	18366985	18369674	1.55741980976599	6.72618934812357e-05
chr21	46790610	46791436	-3.06827996020114	6.88420622652177e-05
chr12	68697577	68698137	1.63426332292258	6.98680911519153e-05
chr2	122080397	122081830	-3.06313450465725	6.99475549395605e-05
chr7	28733834	28736165	-1.29410558735875	6.99475549395605e-05
chr13	95209227	95210263	-3.68867933128899	7.08120789312636e-05
chr4	178031783	178032785	-2.57834767875916	7.1851025676486e-05
chr20	45186696	45188252	1.1324979041515	7.19247989035065e-05
chr1	23519755	23526512	0.706572685540852	7.19515926622755e-05
chr2	74761019	74768282	1.22514577966183	7.20940747085218e-05
chr11	121109742	121112964	2.35795140015376	7.38865698300622e-05
chr20	34679214	34694952	-0.842347089946095	7.46904250763824e-05
chr12	105470585	105473043	0.906051615239936	7.66093839568159e-05
chr6	161350871	161353938	-1.14705998666421	7.66093839568159e-05
chr11	110460212	110460974	-3.03525798196676	7.71701529654831e-05
chr6	161461557	161463472	-1.60089364255598	7.7545307085788e-05
chr2	240820491	240821703	3.53250020765817	7.84507874918478e-05
chr11	8930531	8931047	-2.93066136969757	7.96327950240597e-05
chr6	106428856	106430017	-1.22727225272096	7.97268391866346e-05
chr12	105776332	105777334	0.796389045601651	7.97268391866346e-05
chr6	152191571	152192331	2.57626570778633	7.97268391866346e-05
chr4	15724684	15725308	2.40023075117734	7.97268391866346e-05
chrX	39579760	39581675	3.11306307383055	7.97268391866346e-05
chr10	73014958	73023792	1.40885439620495	7.97268391866346e-05
chr6	72313202	72314118	1.81500704665931	7.97268391866346e-05
chr4	166793347	166796791	-1.78141297284038	7.97268391866346e-05
chr11	72887625	72889692	1.22358439941365	8.02727904349864e-05
chr2	45933485	45933890	3.34981960991092	8.03906635400517e-05
chr8	59679566	59681209	1.19472135949417	8.07180220251601e-05
chr2	159940223	159943137	1.06056231400093	8.08600047430892e-05
chr2	217564159	217565238	-2.61448169251481	8.08600047430892e-05
chr2	110856222	110865691	0.612336696443927	8.13421595241854e-05
chr1	43695140	43699522	1.12848964526439	8.22255569292478e-05
chr1	87762431	87763404	-3.78345480927409	8.22255569292478e-05
chr3	173911833	173912380	3.63034443870946	8.24142899251519e-05
chr3	195862440	195864053	2.22345099235138	8.3571851449434e-05
chr2	38255621	38257569	-2.57640597174337	8.46500908697694e-05
chr3	149264136	149267713	0.85810247687489	8.47221184369885e-05
chr3	150472758	150475102	1.37759429994999	8.49102850336888e-05
chr12	51083846	51084617	-2.97800983929909	8.75632276053564e-05
chr15	38437319	38438197	-2.01735573010515	8.93677084187566e-05
chr8	81810321	81812746	1.61415861620973	9.05376321954533e-05
chr11	7983918	7988078	0.499457423388741	9.14795288533583e-05
chr10	115250948	115255630	1.13467046661432	9.19945608954267e-05
chr2	190700193	190701327	1.35615956752804	9.30182830360237e-05
chr18	45494198	45495960	2.93904364791367	9.30182830360237e-05
chr2	218298041	218300270	-0.947103977543736	9.30182830360237e-05
chr8	18703705	18706456	0.939991599299464	9.33086040787949e-05
chr6	150738534	150740994	1.13708473002206	9.33086040787949e-05
chr4	178035793	178037302	-1.64841790561959	9.33086040787949e-05
chr1	85986257	85987878	0.847605320773921	9.33086040787949e-05
chr17	48052094	48060325	-1.12033665017143	9.59687647695804e-05
chr2	13643901	13644640	-3.19252183513172	9.59687647695804e-05
chr18	67532134	67532715	3.33328317948382	9.59687647695804e-05
chr11	34621291	34622634	3.43652516821697	9.79803198046953e-05
chr14	90279776	90281449	1.23867722685071	9.84245800214656e-05
chr7	26389002	26390169	-3.80377418316764	0.000100119607579853
chr9	131958885	131966772	-0.752303911924365	0.000100119607579853
chr2	183487166	183487673	-3.04576696934257	0.000100119607579853
chr10	7698716	7699432	2.95655598536031	0.000100119607579853
chr17	48980237	48983237	-0.868629961569866	0.000100137374438831
chr2	198244511	198246308	2.33160155482726	0.000100870994295459
chr12	13094515	13095721	-2.95030107749851	0.000101429925892349
chr2	206568101	206574360	0.649125892561271	0.000102849097173627
chr13	32784715	32788154	1.16981421293489	0.000102849097173627
chr19	42527579	42530103	1.92731853548507	0.000103223393064718
chr11	46267799	46273877	0.47549022902049	0.000103714574753735
chr21	45131271	45133760	1.07194536070204	0.000103986519372374
chr3	30520795	30522364	-2.16963994274395	0.000104721707346547
chr17	47820125	47821306	-3.18439440683403	0.000105016290585223
chr2	27192967	27195755	-0.783681101352197	0.000105241517683123
chr1	208039758	208043137	0.70293946485241	0.000107739608972437
chr10	13650035	13651364	-4.07163616437616	0.000108767599498359
chr10	50742725	50745513	1.43419193048807	0.000108767599498359
chr21	46846290	46849009	-0.831002295251221	0.000109325156679719
chr21	39805288	39815565	1.33986997084937	0.000109961544006513
chr13	93681958	93682784	2.47927575012003	0.00011031909561981
chr5	138287260	138291819	-0.909602098604422	0.000110369432498204
chr17	31202921	31206078	0.690760998680263	0.000111798306502977
chr21	32534827	32535449	-1.48455028827146	0.000111798306502977
chr16	68855963	68858668	1.33812368797535	0.000111798306502977
chr11	86495026	86497724	1.69872142131247	0.000111798306502977
chr9	127154003	127158457	0.954478732310829	0.000113200901162254
chr7	903855	914083	-0.780796957690107	0.000114718944503203
chr20	4863565	4864859	-2.24236298612304	0.00011565424351824
chr2	45404635	45408275	1.38454236967898	0.000116977564309283
chr18	53805878	53809505	0.971364198507001	0.000117188354649764
chr20	49628443	49629146	3.17832920476845	0.000117762059267252
chr2	129086565	129087752	2.49756873012337	0.000119441206702306
chr4	189348807	189349445	-2.87508013961261	0.000119779190875958
chr15	100025137	100028336	1.18543261405478	0.000119850262993193
chr7	28723774	28724267	-2.46943766507832	0.000121513043492462
chr10	7601481	7604324	1.86567556654374	0.000121513043492462
chr3	73542045	73543557	0.886094332990633	0.000121513043492462
chr16	50284655	50288333	0.876430937825402	0.000122793989690621
chr13	22257282	22258130	3.38610723523851	0.000122867573733533
chr9	84338638	84339255	-2.28086355377577	0.000122867573733533
chr4	14720044	14721541	0.90664322507808	0.000123446971312948
chr14	69500689	69502785	1.92627941359224	0.000123774205267323
chr6	151873839	151874528	2.88193654821647	0.00012424118596755
chr10	121168491	121170894	-3.13705788765921	0.00012424118596755
chr15	63321540	63323456	1.12562916437729	0.00012424118596755
chr1	14722140	14722960	-3.63714781433734	0.00012424118596755
chr8	58796852	58797601	-1.50661436616036	0.00012424118596755
chr6	138197522	138198050	2.46341261536772	0.000125195622471771
chr4	86578660	86579410	-2.01314945279005	0.00012603669459773
chr9	114709173	114712972	1.26039167049405	0.000127749642370806
chr15	52431159	52433458	-0.873482739456356	0.000127749642370806
chr2	101592411	101594714	1.07257211483013	0.000127749642370806
chr2	112431071	112432168	-2.00171368364303	0.000129505400554144
chr11	94839896	94843249	1.30824449717811	0.000129505400554144
chr8	101475117	101476206	1.71619579743389	0.000130319474385172
chr19	47397356	47400633	1.29706592081825	0.000131223700598516
chr22	27527380	27534829	1.20305192959286	0.00013145687315844
chr3	152939291	152940839	1.30155931002916	0.00013145687315844
chr10	14437683	14439776	3.54477989562737	0.000131496026827218
chr4	15696943	15697592	2.77317281863306	0.000132040283853859
chr6	37807805	37808259	2.88245675636284	0.000132120783167089
chr16	83503361	83504671	3.3446952251807	0.00013279037676755
chr17	29956548	29957917	3.36656738348151	0.000133614902455569
chr7	37478501	37479250	-3.4327944351385	0.000133614902455569
chr20	21145916	21146847	-2.99423327771258	0.000133685272795501
chr2	207084259	207084950	-2.65041627937086	0.000133685272795501
chr11	130591134	130592145	2.90458250721269	0.000133685272795501
chr8	59878544	59879205	2.88642779342359	0.000133685272795501
chrX	123391368	123392371	3.41831315082101	0.000133685272795501
chr10	50756277	50760491	1.40574448916401	0.000133685272795501
chr1	208034773	208035768	0.93766503388272	0.000133685272795501
chr18	19901492	19903195	-2.92966408406685	0.000133685272795501
chr7	102482995	102484183	-2.7787078347248	0.000133685272795501
chr9	131459063	131471636	0.796138903439656	0.000133685272795501
chr15	51870889	51871490	-3.11381846375066	0.000133685272795501
chr14	100203048	100206244	-1.29913426623618	0.000133685272795501
chr19	42514692	42516149	3.46525239267841	0.000134212856724463
chr20	1789486	1795836	1.02605023450766	0.000134768462499252
chr22	19649456	19652027	2.30887036216447	0.000136292696057829
chr9	116325018	116329516	0.691275438166816	0.000139866759833143
chr6	161588848	161592147	-1.23760415455401	0.0001420090351337
chr3	157076173	157077018	1.34353620252038	0.0001420090351337
chr11	19952250	19957916	0.695239221581399	0.000142860614018058
chr16	16038897	16041581	0.820611493335138	0.000143700006197031
chr9	113672932	113675667	0.957380438148007	0.000144180832372226
chr11	70961645	70964674	1.57139628753444	0.000145875801827236
chr18	74634430	74634936	-2.40421672165285	0.000145875801827236
chr8	127844937	127847648	-1.15510553751895	0.000146106522208114
chr8	123444062	123446011	1.87369667898055	0.000148104439502243
chr14	52069502	52077213	0.735233871894442	0.000148104439502243
chr4	159943542	159944124	-2.75050274523089	0.000148118379692691
chr18	34802500	34803842	2.05081886511464	0.000148118379692691
chr17	37641017	37643379	0.686982162416379	0.000148118379692691
chr1	8904142	8905156	-2.56209310236786	0.000149797800362504
chr3	11278953	11280097	1.46866670289261	0.000149883184096278
chr14	61643580	61648802	1.02749865958755	0.000150183745693085
chr11	69233212	69236618	1.78156726070284	0.000150936194508416
chr15	63061153	63064394	-1.83082312644725	0.000151153229556812
chr2	12727898	12728833	2.70766423638058	0.00015115433951852
chr22	34057069	34057756	-2.64797333791466	0.000151260194185448
chr1	7953174	7955586	0.919285927134549	0.000153063692137806
chr10	36157639	36158693	1.38107264713337	0.000154165590617272
chr7	17735296	17737356	0.965009002282473	0.000154986651504837
chr14	75028453	75029124	1.47838940610147	0.00015519098988696
chr3	4938996	4941067	1.01039612122191	0.00015519098988696
chr5	38403508	38405080	3.15593720321008	0.00015519098988696
chr9	133659852	133663296	-1.44809645769751	0.000155702192259005
chr6	72309053	72309464	2.42758087973984	0.000155751747295283
chr5	38414678	38418867	1.29590109069352	0.000155751747295283
chr4	54454517	54455906	-3.10907294716803	0.000155751747295283
chr16	2848993	2850305	-3.17019851851477	0.000155751747295283
chr1	156429742	156451819	-0.67527303111866	0.000155751747295283
chr17	40630805	40631322	-2.09751973624	0.000155891228628244
chr5	171181870	171183313	1.27474109118126	0.000156218498169804
chr1	246750235	246751063	0.735361891255845	0.000156279889923025
chr11	66819346	66825608	0.485043122172465	0.000156279889923025
chr10	70849181	70850477	2.82958197996639	0.000156872066363639
chr12	94264019	94264716	1.61250553802167	0.000156991697454681
chr14	83895184	83896205	3.15041954991774	0.000156991697454681
chr3	52531326	52534696	1.43363615523638	0.000157967955543984
chr4	177816964	177817799	-2.64521359904048	0.000158034412559434
chr10	5655130	5659978	1.14822171534555	0.000158626285114863
chr2	198017081	198018192	1.92652148074073	0.000159509911285387
chr1	143872227	143873123	-2.59181342050848	0.000159828197602039
chr5	54285615	54287876	1.6963056717432	0.000160763127173587
chr8	59495301	59495913	-1.46991954334775	0.000162177947062061
chr5	169171012	169173663	1.40217391371762	0.000162441277979876
chr5	142535638	142537198	1.23210041178957	0.00016311698308368
chr18	33730820	33734358	0.751703910266897	0.000163294693656714
chr16	82664703	82670699	0.724444657054118	0.000163294693656714
chr17	80886803	80892206	-0.835980360973757	0.000166219699030274
chr18	52451921	52452798	-2.43731084329382	0.000166291052893042
chr6	138018483	138018982	2.21612506559016	0.000166722915423982
chr20	30251064	30259592	-0.776186377925077	0.00016724560609822
chr11	121712458	121712969	2.5753508211897	0.00016724560609822
chr11	118589155	118590387	3.08366176362564	0.000168381779468559
chrX	15414684	15415246	-2.55297646706103	0.000168381779468559
chr6	2073106	2073659	2.07789930686411	0.000168381779468559
chr5	37771111	37773459	1.66279918602724	0.000169187362211192
chr4	139162298	139164225	0.997632847846408	0.000169645067593533
chr1	182586805	182587924	1.26177701070201	0.000169645067593533
chr11	101310763	101315881	1.68367204942442	0.000171569871918456
chrX	118809037	118810471	3.37815155409071	0.000171569871918456
chr2	7578069	7578955	2.61109392913833	0.000171569871918456
chr5	122472384	122472780	-3.30363792603269	0.000173542036706709
chr8	59768719	59771656	0.74518320034713	0.000173542036706709
chr16	72879315	72885880	0.810499030269845	0.000174106204224536
chr6	2431958	2434422	0.946741797778482	0.000174106204224536
chr3	69838564	69839241	-1.6535402259913	0.000175347550849314
chr10	121402994	121404412	1.23760872022609	0.000175561736022639
chr8	60029749	60033156	1.6277275692222	0.000175561736022639
chr10	528762	532512	0.777356697281185	0.000175561736022639
chr2	190701550	190702525	1.62428462689213	0.000176872536376273
chr8	132040069	132040488	-2.75273923809607	0.000176872536376273
chr8	95237523	95238889	-2.05147198520051	0.000176872536376273
chr7	26331194	26332153	-1.22004243894429	0.000176872536376273
chr9	36135769	36138493	-0.634724953351945	0.000176872536376273
chr10	63947792	63950574	-1.78694039628248	0.000178896797343025
chr1	47987283	47987953	3.10928868877026	0.000179937951256577
chr3	179134648	179136813	0.872576533491046	0.000180156812779972
chr12	51662368	51665683	0.805076254653155	0.000180430949739265
chr2	64556000	64559001	0.623907830302555	0.000180599803651259
chr4	159674606	159675231	3.16185616789722	0.000181524900642454
chr4	128927882	128928786	-2.63240215022748	0.000183100134458545
chr10	23105092	23107243	1.52875805431266	0.000187158493871347
chr11	47529815	47532988	0.886268905443684	0.000189365495563942
chr14	71022483	71023167	2.46786220259166	0.000189365495563942
chr5	9503882	9506203	-1.49281657079989	0.000189365495563942
chr16	16059084	16095521	0.55557441755936	0.000190276819167114
chr13	110590451	110590912	-2.8966509300061	0.000190276819167114
chr21	39855280	39856748	1.04870672831424	0.000190624015418519
chr3	163925612	163926074	2.87620998594496	0.000190624015418519
chr18	45598600	45601154	0.875878788000952	0.000191757784741446
chr3	16214451	16226596	-0.805473042595729	0.000194470814605177
chr8	58787050	58788676	-2.75668624977711	0.000194470814605177
chr1	17509818	17514474	1.42093120176796	0.000194566059804483
chr17	48045374	48051832	-1.44093608387521	0.000195181002761395
chr2	168148745	168150391	-0.936340410804835	0.000195494851977239
chr13	44732123	44734119	4.04947057506946	0.000195967152609817
chr2	106184300	106185137	3.10305921441646	0.00020035200378742
chr8	131692847	131698247	-1.32453302131852	0.000200887127101235
chr1	247549729	247554849	-1.35862586184192	0.000201355438990421
chr7	28724314	28732548	-0.862492385822989	0.000203117237552298
chrX	38353066	38353995	-3.2270284036802	0.000203117237552298
chr14	31909316	31912238	0.847560735024842	0.000205851587449841
chr8	26319096	26325439	0.841583178765685	0.00020623181728058
chr6	134357997	134359266	-3.34192548598727	0.00020623181728058
chr3	59413400	59414771	4.5778511943873	0.000206899977904483
chr22	39804197	39804961	-1.80053691915183	0.000209528367263758
chr7	151422867	151427073	-0.630044234451017	0.000210218881544945
chr20	49042970	49049034	-0.93553705954535	0.000210382346546561
chr4	71876549	71877468	-1.46529032516683	0.000212933006816982
chr10	121171348	121174519	-1.2901035678598	0.000212933006816982
chr11	46262008	46265704	0.593627793769057	0.000213464307407541
chrX	6859297	6859803	2.68344893184135	0.000214800525277118
chr1	145525573	145529086	0.568859211400003	0.000214877254224031
chr2	74995511	74996572	1.94596097070234	0.000216031007720528
chr1	41509728	41512627	1.10924595814484	0.000217258874247107
chr1	153457770	153459140	-3.59653922132033	0.000220013058403989
chr12	16499779	16505068	0.368970920307195	0.000220424131358998
chr4	170319842	170321265	-1.12195041685704	0.000220424131358998
chr4	77549948	77551048	-2.76518377023084	0.000221493209355678
chr14	100855735	100856428	-3.08510001016006	0.000221591401049943
chr7	28790553	28791232	-1.95064819524887	0.000221840431667874
chr10	24895405	24895943	1.92857787955392	0.000222308120647426
chr19	14134042	14137730	3.36305720387424	0.000223852119052928
chr6	161439959	161441893	-1.41634564349822	0.000225457046776402
chr7	30469766	30470936	-1.26466306443757	0.00023070566606061
chr7	28745524	28746100	-2.48225517534419	0.000232213062096374
chr14	65145964	65150787	0.695653465411457	0.000234676942113321
chr5	98103038	98107499	0.735701380319771	0.000235674231780392
chr4	90228428	90229708	-2.02735608400234	0.000235842398669182
chr11	121764442	121766972	1.79275654160753	0.000236920274804349
chr16	82794245	82795231	1.12009483223795	0.000236920274804349
chr14	100938681	100941063	-2.54660719231846	0.000239231070815469
chr1	32175745	32182521	0.670687754825495	0.000240116944379681
chr12	11884660	11885196	2.41957130108505	0.000240116944379681
chr15	41244429	41250887	1.09015941379533	0.000240494634419314
chr15	71585365	71589117	0.747632056540739	0.000240494634419314
chr6	91004345	91007521	-0.981276502744331	0.000240494634419314
chr2	141577501	141577940	-2.42669394941251	0.000241089766014593
chr6	128828421	128830516	1.52132069001425	0.000241254846881072
chr16	49860996	49865057	-1.3993505309997	0.000242938329520602
chr11	125317334	125317794	2.12181832143829	0.000243423863705736
chr5	129625638	129626223	1.95787939932629	0.000243916679198139
chrX	109584668	109585376	1.4411309978749	0.000243935251680382
chr10	45218858	45220894	0.682453771726235	0.000243935251680382
chr5	10064248	10065728	-3.6990445607967	0.000244459357848041
chr3	195870204	195872375	3.19153109874168	0.000244459357848041
chr6	150558831	150560104	1.05895142362183	0.000248041677952956
chr14	100851845	100855407	-2.08125318213472	0.000248969725562695
chr9	123293300	123296648	1.09821611547164	0.000252719673497469
chr18	9823737	9828616	0.553021631657112	0.000252719673497469
chrX	123375183	123376164	3.18963789587693	0.000252719673497469
chr2	19831934	19833294	-1.67047940702389	0.000252719673497469
chr17	60247755	60249355	0.702058772360344	0.000256352569895645
chr12	102465709	102466252	-2.60480459106472	0.000256352569895645
chr9	16025850	16026646	-2.22970924043794	0.000256352569895645
chr4	96649312	96650072	-2.80140977781174	0.000256352569895645
chrX	102000429	102001972	-0.954977028223394	0.000257180600860101
chr1	32580349	32583927	0.956983414349295	0.000258270936662603
chr9	113561934	113563652	1.76024339208462	0.000262699424548016
chr1	55348940	55354109	0.838658715912374	0.000262838014248422
chr9	113672019	113672714	2.31587596808359	0.00026418214005765
chr21	32629783	32631824	-1.34638342009092	0.00026418214005765
chr2	85671387	85674891	0.802595991775377	0.00026418214005765
chr1	36571902	36577684	1.26504532620709	0.00026418214005765
chr9	75169437	75173640	0.734219017461324	0.00026418214005765
chr10	50762703	50763247	2.63500367492154	0.000264948752745637
chr8	12909084	12909991	3.53180450455105	0.000266845082216765
chr3	186731842	186732528	2.71359651418373	0.000268169638876134
chr18	5577395	5578299	-2.98485982857456	0.000268169638876134
chr5	159601445	159603440	-1.32155869749048	0.000270075345513309
chr8	103806280	103808352	-1.28570096155801	0.000270160451185149
chr4	98568416	98569129	-2.56614100342975	0.000276331775658031
chr3	5057634	5066134	0.992069316246639	0.000276352568174898
chr13	31326201	31327013	-1.68532165028245	0.000280862686025573
chr8	54931566	54932449	2.25516122141234	0.000281409036299931
chr1	9952496	9953814	1.21959459359308	0.000281779454348591
chr17	47764925	47770832	0.908869048965412	0.000283346543669789
chr17	63689865	63690544	-2.25974355211186	0.000283346543669789
chr10	61946024	61946837	-2.48966672102439	0.000284665188299608
chr18	55990741	55992776	-1.18969812758211	0.000285457071599174
chrX	133830662	133831084	2.52480955818761	0.000288097970416247
chr4	54801204	54801997	3.36679831492152	0.000288627563525405
chr7	119912245	119914768	-0.762182602427751	0.000288892759552558
chr12	5731535	5732274	2.74999884120954	0.000288939425945905
chr15	41270758	41280297	0.732122212175936	0.000289021726205483
chr5	115275987	115277898	0.91742331422052	0.000292456490354431
chr11	121162565	121164471	0.404528770405344	0.000293746210408869
chr20	49180643	49184939	-1.32675780613796	0.000293775776297795
chr12	77717777	77719958	-0.843327566593381	0.000299481033172621
chr12	92897724	92901142	1.0206266605951	0.000300609912324972
chr2	100626775	100629400	1.94989410695545	0.000302232009271759
chr7	40250299	40252402	3.27081592254958	0.000302232009271759
chr2	69162356	69165169	1.13913109096595	0.000302232009271759
chr17	4823459	4825012	2.75321082497224	0.000302232009271759
chr5	173198869	173200190	-1.46668107592604	0.000302483294091078
chr16	82691684	82695212	2.0816287493977	0.000305916844921499
chr2	180682261	180682900	-2.72533036561156	0.000306519714589826
chr8	81211572	81214057	-1.15681424886268	0.000307692380057965
chr17	48023230	48038644	-1.24602822966687	0.000309836640004265
chr11	89189542	89191011	-2.93396464540135	0.000310860584281124
chr1	115725647	115728773	1.42568832160986	0.000310860584281124
chr17	41826032	41828045	1.28612898948629	0.000314093822751592
chr11	47533132	47538953	0.848017784950757	0.000314482504791132
chr17	31144701	31146031	1.4320243631646	0.000319110767844561
chr7	107665922	107669396	-1.18447509337461	0.000322330663065407
chr16	4341461	4352978	0.966704088873799	0.00032450494748277
chr18	56302166	56303266	0.988469615722118	0.000325193208213742
chr15	80796702	80803347	0.832490452924262	0.00032611408532596
chr1	64086773	64088187	1.49317414484445	0.000327782017976959
chr5	40551349	40552842	1.28469812219227	0.000330201925624546
chr16	87809390	87814917	1.30345283055523	0.000330542484598079
chr5	59787973	59788779	2.64864027663141	0.000332644782950925
chr14	64520228	64520775	-2.13546960015792	0.000334645081766384
chr19	34796338	34796837	2.37911861701178	0.000336471802577793
chr2	202663562	202664302	2.37484708951015	0.000337322756150078
chr16	57145930	57147992	1.29719058978237	0.000339326321310007
chr3	39850007	39852716	-1.36059156052218	0.000339326321310007
chr10	72998525	73007921	1.56190715440214	0.000339326321310007
chr4	77531689	77533432	0.761116673740411	0.000339326321310007
chr2	38261135	38261533	-2.44436763867566	0.000339326321310007
chr8	60763282	60764000	3.02829060654902	0.000341826935677704
chr15	89583531	89586707	0.970349209521694	0.000341826935677704
chr10	35463591	35464536	-2.6229044583789	0.000341826935677704
chr1	94077544	94084243	0.590449543738476	0.000342244179010086
chr13	49600548	49600950	2.67982799228984	0.000342244179010086
chr3	63888625	63890431	1.14367694685417	0.000342244179010086
chr10	36959721	36961633	1.51504318724971	0.000342244179010086
chr5	78184468	78185093	1.3696974486435	0.000342244179010086
chr3	186821150	186823277	1.07473372277143	0.000342244179010086
chr20	60929860	60935338	1.17400107285088	0.000345675502442072
chrX	23821540	23823944	-1.11535059842685	0.000348320745912546
chr18	22815900	22816634	1.5786377849767	0.000350402289484009
chr20	34712264	34728288	-0.806765956816426	0.000351052329454541
chr7	28751664	28753014	-2.50105198512427	0.000351052329454541
chr15	38829138	38830140	-1.89207348854768	0.000351568640736212
chr16	15697727	15702488	-1.27244755715839	0.000351568640736212
chr4	86577488	86578150	-2.31060914909217	0.000353577764618428
chr2	187462178	187465812	-0.937674652103256	0.000355591394979208
chr8	120878842	120880634	1.04005388375898	0.000355714887477627
chr2	74229140	74232141	1.32623260125629	0.000356654147782133
chr3	4869253	4870784	1.40366182850415	0.000356867752296629
chr1	23213049	23213633	2.98691515780596	0.000356867752296629
chr18	74639756	74640204	-2.4683793838666	0.000356867752296629
chr20	33643075	33644256	0.874680966299575	0.000362101320565144
chr16	55487935	55488644	-3.10192677658215	0.000362509441152153
chr3	184738258	184738992	-2.04409352106537	0.000362990078266127
chr7	95225029	95226871	-0.862370066779887	0.000362990078266127
chr5	169757388	169761081	-1.24524697758448	0.000363139687952761
chr8	37887026	37892574	0.622933553536127	0.00036388970817776
chr2	233665268	233665829	2.67755759346124	0.000364207240264291
chr9	117919004	117922013	0.626491426979847	0.000367736338323959
chr20	30653656	30654601	2.87042792099115	0.00036790764082978
chr5	169229983	169231148	3.23725549190876	0.000368221293129425
chr4	165846724	165847353	2.77300007735038	0.000370137675231625
chr5	44380535	44381192	-3.58171960811429	0.0003707689253792
chr3	140828209	140829961	-3.36923010085127	0.0003710284039199
chrX	129247871	129249710	1.27561879272301	0.000372191320554816
chr4	90077303	90077995	-3.3438259327449	0.000373442233233521
chr18	60381542	60385360	-0.529446536146056	0.000373442233233521
chr6	57230235	57230912	-1.00008415092714	0.000376086423658218
chr6	57111094	57112320	-1.21023964696471	0.000379328451452663
chr1	7439534	7440076	2.29323518971902	0.000379328451452663
chr6	37679764	37683894	0.922546199490622	0.00038440021099044
chr11	66334946	66338387	-0.770427385854098	0.000387294801889157
chr3	186998551	187000985	1.40787174300313	0.000387410401031178
chr20	10899644	10901667	0.93528829267937	0.00038908870860439
chr19	47121976	47130470	0.870825976618731	0.00038942167767696
chr4	7206057	7216782	0.815837115512577	0.000389950031647644
chr3	46148596	46149553	-3.48294787740242	0.000389950031647644
chr3	4385554	4386467	-1.96233228319268	0.000391166376722001
chr5	90438457	90441169	-1.24725393510288	0.000392875830802115
chr12	11917105	11917687	3.12971249480664	0.000393748180119846
chr11	110967686	110969413	-1.95392511306554	0.000396069403569332
chr5	168162976	168164553	-2.34350771396838	0.00040357192247072
chr16	69853919	69856434	1.12593464011263	0.000407332440083397
chr16	55703224	55703685	-3.23496688247039	0.000408653917799118
chr1	247537953	247539398	-2.99314320765231	0.000412534158726175
chr6	113369224	113370178	1.91412593062642	0.000412534158726175
chr2	208368836	208370892	0.798253963120052	0.000412534158726175
chr16	57374735	57376144	2.06049367553566	0.000413286843731778
chr17	40600624	40601700	-2.23595261703509	0.000413286843731778
chr15	99822967	99825942	-1.28618750184329	0.000416347452758954
chr4	148674286	148679457	0.961241063029923	0.000416404506751108
chr3	69377059	69380717	2.3766853946701	0.000416775690310262
chr17	30398305	30399849	2.64458145395435	0.000417339510117544
chr10	112216806	112219334	2.5314422114751	0.000417339510117544
chr13	74831147	74831910	2.16250046083467	0.000417850973658448
chr15	100680891	100682801	1.42498354866372	0.000417850973658448
chr3	16086464	16087219	-1.84645908436536	0.000421484994327034
chr4	56259268	56260429	1.20543355007312	0.000421484994327034
chr14	78446733	78448077	-1.24673274415091	0.000421647916397216
chr7	151493128	151496216	1.02247060166923	0.000422718730534769
chrX	118818569	118820840	1.10082276088138	0.000426250437886348
chr17	76734216	76734725	-2.60677038523149	0.000426250437886348
chr2	69480357	69482568	-0.806907019422805	0.000426250437886348
chr22	25092957	25094402	-2.1395145535796	0.000426250437886348
chr16	80964931	80967648	0.769166741450418	0.000426250437886348
chr5	110301780	110302772	-2.38755714586841	0.000426250437886348
chr5	179826103	179828485	-1.56711926778518	0.00043251900117578
chr2	127900583	127902340	0.861482016055545	0.000435608987006484
chr1	64688752	64690563	0.953268034145895	0.000436551290722304
chr6	5995676	6000854	1.01497825185828	0.000436551290722304
chr16	72528274	72528974	1.44429926493312	0.000436767992164878
chr5	139085131	139092389	-0.954813611545173	0.000436767992164878
chr6	141909115	141909777	1.47580238998067	0.000438143859598583
chr7	116185804	116189567	-1.01704201757763	0.000438569411921035
chr19	42513522	42514446	2.91577758091432	0.000438569411921035
chr3	136051495	136055785	1.13094471290854	0.000439015604416282
chr9	124159752	124161576	0.81643815806468	0.000445249166832411
chr6	125522525	125524464	0.632517405219558	0.000445249166832411
chr17	77022146	77026119	-1.08619890415228	0.000445398945902245
chr16	57349208	57351864	1.60798013624802	0.000448772741244582
chr15	99662651	99666966	0.726845563263518	0.000448772741244582
chr20	46173808	46175768	1.45450847830916	0.000448772741244582
chr1	109755870	109758985	0.598315026910235	0.000450649275702045
chr17	30020095	30025939	0.671008915625794	0.000450830024585399
chr2	32941566	32942640	-1.50581553618547	0.000450830024585399
chr9	123163847	123167679	1.02375021595119	0.000453042218900879
chr10	14445304	14449069	3.71449461234241	0.000455206958279388
chr1	231938647	231940640	1.01774609635744	0.000456543049822394
chr6	159779618	159782103	1.04603069366805	0.000457008634087374
chr17	18120900	18126445	-0.940292881764343	0.000462492028022966
chr3	15477803	15483554	0.82159364143531	0.0004642023663707
chr18	55939977	55940529	-2.33769933525552	0.0004642023663707
chr4	6794365	6794827	2.56128839100973	0.000467949122645722
chr9	92769517	92771287	0.810649917957853	0.000468942600458293
chr13	32049489	32049990	2.34600325033374	0.000468942600458293
chr1	243636531	243638948	-0.806758696296758	0.000469143370641602
chr1	15353506	15359149	0.619691315841472	0.000472832684901012
chr2	16844610	16848166	-1.01487937131955	0.000473490227493327
chr17	31154811	31157076	0.815248440337301	0.000473856595992016
chr17	45313912	45318717	-0.853193307549381	0.000473924209425275
chr5	16803960	16812915	0.923769945488214	0.000478388481107155
chr10	127534081	127534796	-2.54790599599659	0.000478388481107155
chr2	169072208	169073662	1.71409397077204	0.000481070810249069
chr12	5691854	5692736	3.4808123872178	0.000482257226431941
chr13	73632533	73635382	0.700440430343146	0.000483849840365343
chr7	28783940	28786662	-2.12122037192889	0.000483849840365343
chr13	42943463	42944069	-3.24621322819654	0.000483849840365343
chr18	33311990	33313380	1.42021395172154	0.00048674548053155
chr1	9472169	9475302	1.0875820913789	0.00048674548053155
chr2	238042741	238043814	-1.30579044158728	0.00048726485959066
chr16	87260197	87261983	2.05374942487573	0.000488465735066712
chr3	114958373	114959146	1.2819894998262	0.000490172357180838
chr8	66933194	66935564	-1.67953513997299	0.000491405320118758
chr14	91164737	91165656	-1.13936727990984	0.000492234383900509
chr5	94386005	94387190	-3.36089127474579	0.000492234383900509
chr11	122517428	122518888	1.28954509401721	0.000492329846542162
chr6	75641519	75643124	1.4055286497188	0.00049264651243063
chr16	81544232	81544798	3.11104190821869	0.00049264651243063
chr12	25060904	25065698	1.01060498666199	0.000494062116875192
chr14	69439376	69450140	0.637735786859691	0.000497997476865657
chr2	159900556	159902179	1.00706874888434	0.000499309502888115
chr2	235781917	235783349	1.70868564739189	0.000500329082500656
chr6	166943403	166945053	-0.892698368021106	0.000500329082500656
chr1	218382931	218383972	1.40720013465127	0.000501412385549798
chr12	2407178	2415700	0.637742784940793	0.000501412385549798
chr17	40622672	40626890	-1.25906774509128	0.000501628753845399
chr1	94426047	94431789	1.13319592789146	0.000501628753845399
chr2	30581813	30586602	0.758862543074541	0.000501628753845399
chr9	113677199	113678020	1.304727259216	0.000501978586179653
chrX	53752811	53754938	0.915006724530271	0.000504287103904522
chr1	231005925	231007078	2.20388734918204	0.000506690679745972
chr21	30537673	30538609	-1.37579633983932	0.000508873355429746
chr3	24007262	24009179	0.989056754344852	0.000510344216708533
chr6	164505382	164508139	0.788988179843138	0.000510344216708533
chr2	111877040	111881804	-0.572381104413941	0.0005104476735995
chr9	137435160	137440297	1.24718319897948	0.000511199237915122
chr9	137416913	137419869	1.7026256078256	0.000512977286939713
chr22	39803391	39804174	-1.53661407025011	0.00051381076121813
chr12	27338018	27342346	0.687956986900204	0.000515522111906085
chr2	153381893	153382435	2.50066366296264	0.000516682013473798
chr7	117511687	117514065	-1.25447810578001	0.000516800535469254
chr2	12307350	12311695	-0.775242669878732	0.000523184601571438
chrX	135280650	135281362	0.96955268138047	0.000523570948221607
chr20	50665577	50667018	0.843179932301068	0.000525568502279954
chr4	127699372	127701637	1.41817720163438	0.000525857390823354
chr17	19393805	19395305	-2.52473591007972	0.000525857390823354
chr14	101281810	101283275	3.56887504957689	0.000526795380221335
chr5	178710555	178717521	-0.831656758706776	0.000526904140315071
chr7	28697906	28698489	-3.06708638715602	0.000526904140315071
chr3	171747055	171748011	-2.55746803227684	0.000527728244206809
chr2	112655028	112657459	-0.998566992459765	0.00052790590110856
chr1	119541168	119547213	-0.937445947501512	0.000528958405106264
chr20	55011657	55017586	1.01311712551997	0.000534735405368622
chr1	85614691	85615846	-2.06899853515681	0.000534735405368622
chr2	19829634	19831481	-2.85988929119313	0.000534735405368622
chr3	12328335	12330774	-0.929255794706899	0.000535971350033661
chr10	90843819	90844300	2.32096040816237	0.000537102450874145
chr2	225837790	225838900	1.86842905531401	0.000537102450874145
chr12	2370741	2385193	0.398240683799537	0.000537102450874145
chr19	38809602	38814574	0.827644158989559	0.000537102450874145
chr8	99187611	99195197	-0.994280867915755	0.000537102450874145
chr7	2001254	2002094	1.87276138288562	0.000538320420610349
chr1	168197768	168200542	0.960205622773877	0.000542054955299532
chr7	90406727	90407289	-2.5688828064418	0.000543100560082649
chr2	20056946	20057400	-2.61449344145728	0.000543187095869161
chr1	85665725	85668049	-0.598802075864313	0.000543755229982659
chr5	16866819	16867918	-1.04392178923278	0.000543755229982659
chr10	125688338	125691180	0.769712800495796	0.000543755229982659
chr12	43137383	43137966	-2.4572183459387	0.000543755229982659
chr5	78800677	78801231	-1.79756398693664	0.000543755229982659
chr17	58162215	58167108	0.483453825561691	0.000544321580026332
chr21	39626703	39628241	-0.921736942917752	0.000544949106190692
chr6	37058686	37061461	-1.49272250052124	0.000544949106190692
chr15	57598085	57599878	-0.624978229672226	0.000545361998162755
chr16	12740500	12740977	-2.20102745208176	0.000552344350353672
chr2	241301706	241303394	2.9533639147645	0.000558869760245138
chr2	187468308	187469137	-1.12988641867416	0.000558869760245138
chr15	75400466	75403256	-0.661760561697275	0.000562389407371243
chr2	32939104	32939695	-2.19794484736114	0.000563988868738397
chr10	3525968	3527807	-1.92076264103152	0.000563988868738397
chr12	109342991	109346670	-1.28264788934083	0.000564497837623998
chr21	29282271	29282847	1.84359192133111	0.000564497837623998
chr1	17492755	17500585	1.23366753661334	0.000564497837623998
chr1	234791729	234796700	0.662345810977811	0.0005659904421814
chr15	55687544	55689720	1.31984706009197	0.000567042437368194
chr18	9806947	9810113	0.941733120000081	0.000568491997900378
chr2	190908390	190909542	2.83004213998889	0.000568491997900378
chr11	130067181	130068481	-1.59387246752224	0.000570630105436623
chr1	94030399	94034120	-0.377372766197285	0.000570988638426789
chr12	3860694	3863713	0.638799953468936	0.000573441770057114
chr21	44882705	44884785	1.29970185142052	0.000577709208614722
chr8	101635059	101636611	0.991618258520026	0.000579274402725319
chr14	34522496	34523364	3.0511142915095	0.000579274402725319
chr21	39844443	39845144	2.48668155280788	0.000579274402725319
chr14	74369714	74370642	1.29147444694558	0.000579274402725319
chr20	53161789	53162273	2.21796417359045	0.000579507691482773
chr6	106433382	106436304	-1.90801747522906	0.000579507691482773
chr7	91285079	91287069	1.21246886333824	0.000579725711256191
chr9	113656370	113658749	0.963475539260954	0.000580128150936556
chr1	27462225	27467121	-0.776847561853762	0.000580128150936556
chr9	81192203	81193236	-2.68213425299048	0.000580128150936556
chr21	29592205	29593126	-2.83534556813527	0.000580128150936556
chr19	38421243	38425491	1.25936513894663	0.000580279833015377
chr12	99148652	99153254	-1.06716157826661	0.000580875360062671
chr5	142526706	142529480	1.39342577546434	0.000592067543937567
chr13	40526809	40527719	-2.57423464392544	0.000593569186508308
chr4	54185256	54187105	0.461735376079165	0.000593569186508308
chr17	17463594	17466537	4.07593246956646	0.00059476871819259
chr18	46070683	46076313	1.71784542716195	0.00059523328032218
chr9	137388070	137389529	1.12191659540369	0.00059918327239076
chr4	39612715	39614771	0.766039424702006	0.000600131307651391
chr7	55187007	55190750	-0.888761923974583	0.000601551761534537
chr13	113705088	113705879	-2.16625184716394	0.000601551761534537
chr13	45458323	45459392	1.10413678944604	0.000601551761534537
chr7	55231299	55231850	-2.42886939963096	0.000601551761534537
chr8	13511595	13512165	-2.01919153153919	0.000602942944230663
chr2	20927885	20928605	2.21757687860438	0.000603491971487198
chr20	48146115	48146743	2.68956540917294	0.00060578551891479
chr20	351312	355075	0.815811616330151	0.000606600394188274
chr1	224209885	224210666	-2.86639996990983	0.000612588655736148
chr12	12548426	12549559	-2.14705235437334	0.000612588655736148
chr13	33682120	33686209	0.536577204322736	0.000614938010423298
chr11	34370440	34372393	1.24917178608608	0.000617242807997821
chr3	63958403	63960688	-0.835394133196117	0.000617242807997821
chr6	85834250	85834912	1.6012071309228	0.000619392639787556
chr15	102027259	102028150	-3.29217214332488	0.000620786570550761
chr6	164529691	164531014	2.24478164069343	0.000620786570550761
chr12	76191212	76191981	-2.92957330562987	0.000628802208411005
chr9	113667471	113668284	2.21467938412916	0.000628844875304636
chr20	52420641	52423914	0.915532922772473	0.000628844875304636
chr11	7996140	8000853	0.664134090284046	0.000628844875304636
chr19	4741868	4746545	-0.726691458740994	0.000628844875304636
chr7	47419209	47420744	1.54434748623044	0.000628844875304636
chr11	110581191	110584831	-0.994656682283487	0.000628844875304636
chr1	180530051	180533342	0.711654313375233	0.000628844875304636
chr10	28019249	28020563	2.12069747087002	0.000628844875304636
chr17	75273081	75275204	-1.36058925124721	0.000628844875304636
chr13	32169708	32171895	0.941789632986463	0.000630175576080162
chr12	69069150	69071017	0.580633403261568	0.000638726110698338
chr22	46922459	46924896	3.59042532630557	0.000638726110698338
chr20	18207088	18207834	-1.93369131412904	0.000640583634400644
chr5	129402330	129402727	2.17772580236049	0.000642715131803355
chr10	3902773	3904804	-1.17394317501554	0.000643428174233971
chr12	102820457	102821921	0.544079466426951	0.000645623443848288
chr2	69811587	69812149	-2.68092368410774	0.000646645627124839
chr4	15716173	15716593	2.81345038592538	0.000646645627124839
chr2	224842287	224843988	1.07021305130524	0.000646645627124839
chr17	38754004	38756474	-2.6318870412937	0.000646645627124839
chr10	24621695	24622662	2.3772722657757	0.000647402530993767
chr6	150174575	150177213	0.718401231312073	0.00065087225716375
chr18	22829062	22830255	1.50694358751117	0.00065087225716375
chr2	102156404	102157246	2.49226659644371	0.00065087225716375
chr21	45150961	45156465	0.699513974750925	0.00065087225716375
chr7	66099087	66102566	-0.861730036379015	0.00065087225716375
chr20	23120089	23120698	-2.23926082270879	0.00065087225716375
chr14	96587433	96589441	-1.67361511270109	0.00065087225716375
chr1	113055326	113056461	3.13598598814889	0.00065087225716375
chr2	142962256	142962679	-2.30139730410661	0.000651169685179222
chr1	8595684	8596608	-2.59381674493561	0.000651575947023594
chr6	1885595	1886446	1.53515646487078	0.000652022232333282
chr4	102287068	102289577	0.964250478792175	0.000652210928336568
chr9	99675714	99677492	-3.00522238496849	0.000652210928336568
chr5	156924467	156925498	-2.18557779099139	0.000652210928336568
chr7	83731674	83732327	-2.2657072497686	0.00065251350763771
chr4	90189472	90189865	-2.7813528289644	0.00065251350763771
chr19	45091052	45093060	1.52451012392466	0.000655713367455706
chr6	138201084	138204215	0.839329241860236	0.000658378902462193
chr1	115967828	115969879	1.03645539613232	0.000662221196350829
chr5	39620864	39623210	-1.090907792585	0.000662804987119992
chr9	110644361	110644876	2.75167021184877	0.000662804987119992
chr1	17852299	17855302	0.823321963696488	0.000662804987119992
chr12	69948363	69950527	1.30385035102135	0.000662804987119992
chr4	166422819	166423881	-2.11102603316104	0.000662804987119992
chr1	55438287	55439707	1.2105120617912	0.000662804987119992
chr8	119663511	119664022	2.61152082038527	0.000662880272452703
chr11	61384121	61387079	1.10378826186774	0.000663669397298608
chr4	82373024	82373726	-2.16873815172369	0.000665474578726721
chr6	90657815	90660929	-1.99398486579311	0.000667679452009445
chr2	11913182	11915473	-1.3415690865874	0.000669783704685786
chr11	121647862	121648388	2.30758982991412	0.000669783704685786
chr10	23898802	23899735	3.8329681355942	0.000670371961514679
chr18	74807132	74807973	-2.81512134716772	0.000670371961514679
chr15	85896996	85898984	-1.11656723259701	0.000673227446330146
chr15	38826928	38828712	-1.37884592527975	0.000675349940486589
chr1	61752959	61753496	1.31357346160315	0.000675349940486589
chr10	63553752	63555961	1.55827508556472	0.000675349940486589
chr3	69417207	69418436	1.55841410444593	0.000675769249234999
chr5	125785249	125787212	1.12302891314855	0.000675769249234999
chr7	136212124	136213040	-3.08242311525292	0.000675769249234999
chr16	29125594	29128932	-0.799529377239804	0.000678552455628521
chr3	15341635	15344156	-0.73667414251844	0.000678574567236887
chr19	38454635	38455598	1.29113201837713	0.000679553568015984
chr2	24468342	24468818	-2.76646430063042	0.000679553568015984
chr12	108760161	108762354	1.31432153980912	0.000679553568015984
chr11	110391998	110398052	-1.47443913382614	0.000679553568015984
chr5	156886743	156887799	-1.5747882918388	0.000679553568015984
chr5	148723876	148726750	0.414002200434222	0.000681179005542734
chr14	81893490	81894442	-2.13996218990666	0.000684457601359381
chr21	30272255	30272789	2.39208208886614	0.00068536797592025
chr1	230956878	230964464	0.588016781265289	0.000686129195258389
chr2	217437155	217439273	1.18682149820152	0.000686129195258389
chr14	24561513	24569514	0.683796171582919	0.000686129195258389
chr1	230990962	230995530	1.15038791913438	0.000688803579089764
chr3	126499140	126504415	0.547974943558218	0.000692714842116624
chr5	158616901	158617423	1.95188184847384	0.000692714842116624
chr6	16744387	16745090	-1.83702703206179	0.000696321878631219
chr13	32724228	32725977	0.797569598842037	0.000696321878631219
chr2	32965706	32966071	-2.73221391277518	0.000696321878631219
chr2	208928121	208930090	1.0623395095667	0.000696321878631219
chr7	5739127	5739985	-1.84783862384262	0.000696393593620681
chr2	100311598	100312253	2.57486493602856	0.000697137288214736
chr13	114610574	114611705	1.82032010908889	0.000700937592891328
chr7	90578427	90578887	-2.79436292926541	0.000703907402097446
chr10	95812571	95815539	0.596691111402587	0.000710145593057501
chr7	148612424	148613399	2.90598546254645	0.000715364777645299
chr10	79078030	79081385	1.0910542506966	0.000716249022610838
chr5	17249810	17251155	0.928252401646912	0.000716369842127566
chr20	56621523	56622421	2.31016998037697	0.000719961392406986
chr9	123575731	123576345	2.38902230016613	0.000722833154230947
chr8	55333122	55334213	3.31521295177155	0.000725601419358356
chr6	159237465	159241165	0.451304819941337	0.000725602929574829
chr3	112400342	112402209	0.88743485148497	0.000727521144908775
chr16	81545108	81545728	2.90445004856006	0.000733171622678113
chr2	101676187	101679850	1.00580260025965	0.000733572310765173
chr22	38123337	38125419	0.996676827716565	0.000734703104666816
chr14	61822534	61823143	2.54063484459164	0.000734703104666816
chr6	37685963	37686971	1.2522133989062	0.000734703104666816
chr10	74001488	74006292	0.725429697655429	0.000735143122459592
chr2	183485535	183486100	-2.83230851922223	0.000735776705259983
chr4	22497053	22497646	-3.14653133314455	0.000738087942235858
chr8	131817771	131818685	-3.07344119058925	0.000741680399546963
chr6	6865804	6866772	-2.66589819411708	0.000743037549968034
chr1	17558359	17565751	1.73186496477872	0.000743165039651264
chr11	14013205	14014567	2.03369315427065	0.000744140046923681
chr7	75483279	75484876	1.68316412666017	0.000744140046923681
chr15	67314950	67320582	0.654059833881867	0.000744140046923681
chr6	150172603	150174416	0.998610860543224	0.000744140046923681
chr2	228230874	228232997	0.444332186727084	0.000747062632387393
chrX	135401049	135401578	-3.26771454141889	0.000751555807042225
chr21	46382031	46383438	1.58428773095292	0.000753522071468694
chr18	32639070	32640410	-2.25321138073747	0.000753522071468694
chr3	71297484	71299192	1.30184955117582	0.000753522071468694
chr10	4582746	4584515	0.682609705203168	0.000754468983484077
chr1	206592134	206594829	1.87299995922645	0.000762577468015146
chr3	69426341	69427815	3.65105862677635	0.000762897938642886
chr2	85814924	85820674	0.69269803663124	0.000763578418154502
chr3	39839013	39839647	-2.81811663636636	0.000769189494379143
chr6	46419930	46422185	2.79396019655504	0.000769189494379143
chr18	74772547	74773188	-2.18486486207968	0.000771425731129574
chr12	94173056	94173900	0.871217710441719	0.000771836003152841
chr1	117508864	117510110	2.65577752080726	0.000771836003152841
chr9	96841905	96842567	-3.0217250575672	0.000772918268938046
chr15	26326748	26330133	-0.585746371414757	0.000775466261339156
chr8	135646838	135651860	-1.19113155161924	0.000777078933302839
chr6	6006193	6009977	1.4830622511065	0.000777668664910136
chr3	159449060	159451480	0.968975594328317	0.000777668664910136
chr5	176753927	176756138	0.86342784694222	0.000778262027943576
chr20	43159723	43162020	-0.330808094682185	0.000778595807009307
chr9	110547521	110548087	-2.58013446334714	0.000781044065081855
chr2	32874495	32875053	-2.24349863983809	0.000781044065081855
chr22	31449929	31453706	-0.752986348502178	0.000781044065081855
chr6	161605319	161606115	-2.08809834728751	0.00078582302137925
chr5	14395411	14399144	-0.522039018060777	0.00078582302137925
chr2	20339104	20343635	-0.489292093764176	0.00078582302137925
chr3	158449294	158450883	-0.809507608987333	0.000786692056281306
chr4	186474700	186475370	-2.76234564318372	0.000792023900896332
chr7	72897899	72899067	-1.5197605231757	0.000792023900896332
chr4	129148991	129150001	1.176774456358	0.000792023900896332
chr8	56791588	56794175	-0.876984452409268	0.000792023900896332
chr1	230978402	230981550	1.27759086304377	0.000794029270349885
chr12	5575783	5577227	3.64700838229525	0.000794043610777837
chr5	144737463	144738155	2.39477305602403	0.000794636900901561
chr2	180683892	180684544	-3.09649048631313	0.000794636900901561
chr10	63552824	63553612	1.40445278495795	0.000794845652215961
chr7	95236948	95239566	-1.3869035712548	0.000804965379514802
chr16	86774009	86776192	0.748723315279276	0.000805336152571101
chr18	46532340	46534028	-1.41328917852153	0.000811116170179059
chr18	59368658	59370893	1.21595845522897	0.000811116170179059
chr12	68657264	68664573	1.42590932463259	0.000811116170179059
chr11	126263729	126266316	-1.03082626072419	0.000813637629297954
chr9	80920632	80921907	3.12041201943279	0.00081478957922964
chr6	4253478	4255074	2.09718199988628	0.000814798274803016
chr12	11949188	11950886	2.08759677716913	0.000816059013382607
chr6	90194493	90195484	1.68557745967484	0.00081617355757779
chr2	198242252	198242951	2.25950265995171	0.000821075584646651
chr22	45043440	45045961	1.26465695805918	0.000821263540932635
chr2	54564896	54565537	2.09754771130398	0.000821825641102686
chr12	2391241	2399060	0.542819275225066	0.000821825641102686
chr5	167125093	167127764	0.89919155088167	0.000821825641102686
chr22	40878436	40880115	1.52958752706895	0.00082352460727608
chr5	83677562	83681490	1.52551272693775	0.00082352460727608
chr7	107599275	107603189	-1.00710290529847	0.000831586182454581
chr5	156923642	156924313	-2.06168216652225	0.000835827092520143
chr8	101796829	101797836	-1.55210063926393	0.000838178981362648
chr1	208373308	208379268	1.49007410437627	0.00084194598573165
chr4	157558732	157561084	1.98342074122073	0.0008423682634805
chr5	14054772	14056438	1.39936410772414	0.000851385071218763
chr17	70497449	70499294	3.71827925249111	0.000855856009302951
chr14	65459234	65461020	-1.57638540102181	0.000858180441999833
chr2	1976276	1976732	2.24836011159992	0.000858180441999833
chr10	50692401	50693393	2.32821944187979	0.000859901069707147
chr4	73244356	73245267	2.31571798703055	0.000871166561589894
chr12	129291133	129292455	1.79218773087591	0.000871193045748988
chr6	52664364	52664913	2.02566869160652	0.000871815818480915
chr12	94822906	94823584	-2.15364791880083	0.000872567912027728
chr8	141310777	141315230	-1.62692339923732	0.000877960830140803
chr11	45285521	45287923	0.79851580104026	0.000878885124101598
chr22	33833562	33835337	1.73821686598051	0.000878885124101598
chr1	185329235	185330460	0.866981399581452	0.000878885124101598
chr11	115547908	115549028	3.43019073282075	0.000878885124101598
chr22	43420235	43422048	-2.41549630223243	0.000878885124101598
chr1	244086845	244090397	1.41116924285253	0.000878885124101598
chr5	122429131	122431564	-2.94083868440096	0.000879356761968502
chr19	5185679	5186770	1.66932444177353	0.000881293889088451
chr7	72904757	72906070	-1.97483607222834	0.000881293889088451
chr1	208380029	208383155	1.63919989105568	0.000884378216452756
chr12	131280647	131282267	-1.8578826516516	0.00088473517990205
chr6	130821424	130823481	0.993565171344345	0.00088473517990205
chr11	34049219	34051063	1.82962499530141	0.00088473517990205
chr9	137700400	137711539	1.28078111589001	0.000886292351169695
chrX	3203431	3205296	0.854859684423303	0.000890520856901805
chr8	96704987	96706351	1.39007047613015	0.000892095207398675
chr17	29998945	30002798	1.21107113412787	0.000892170138594941
chr6	73262043	73263012	2.41556782534313	0.000892170138594941
chr3	138568495	138569222	-3.18837218251756	0.000894568576342047
chr20	13606693	13607448	-1.94728506853046	0.000896880963271893
chr14	96745661	96746757	-2.36745758350766	0.00090186298660211
chr9	137423155	137423721	1.87632017627233	0.000907397952336836
chr6	37063038	37064620	-2.25085447819776	0.000918946555754206
chr10	3589853	3591801	1.09914992883556	0.000923138208880544
chr6	16639022	16640124	-0.986048063872898	0.000923443187883532
chr10	50745627	50748781	0.496005790626482	0.000925507489214843
chr15	58847754	58848718	-2.3166424298347	0.000926265467115692
chr5	16559160	16559649	-2.17634194116528	0.000926882247650035
chr14	100888345	100889384	-0.900560525184383	0.000928115248467354
chr18	7272017	7274103	0.918363721239605	0.000929300888197826
chr20	1807766	1811545	0.79762115616064	0.000937451177286621
chr14	71179599	71180775	1.54431488421126	0.000937451177286621
chr4	74589635	74590288	-2.12571325836325	0.000937451177286621
chr11	110459345	110459899	-2.36254414178783	0.000937811869311045
chr22	44720487	44728612	0.906599570879742	0.000940876619271455
chrX	17614125	17616549	0.583408955921407	0.000947143073742582
chr4	153113656	153115096	1.36892376757891	0.000948549239903447
chr2	100634744	100636331	3.00931554542667	0.000952535468538223
chr7	105515568	105518882	-0.407297857672173	0.000954601660866719
chr22	33109189	33110584	2.09241126819304	0.000957203610534633
chr22	27519296	27521005	1.34681831730916	0.000957203610534633
chr1	23214989	23215918	2.30881232578622	0.000959549905410578
chr2	97281605	97285826	0.436025229201002	0.000960213112506354
chr8	103644612	103646246	4.2092835003073	0.000960213112506354
chr2	27200101	27201437	-1.68456479428564	0.000963631854156127
chr2	206559962	206566543	0.520651715981444	0.000963631854156127
chr10	5599382	5603642	1.51462126408691	0.000966721692391884
chr10	13500016	13501631	-1.23912385450954	0.000967369470178431
chr12	13323311	13330048	0.632013034588194	0.000967400447989462
chr8	119821282	119822004	2.84910119415461	0.000971140074056697
chr15	31506497	31509305	0.7390498653584	0.00097148738794987
chr6	43884911	43886435	2.85816452477172	0.000972921075033536
chr19	47164667	47165736	0.591899841604889	0.000972921075033536
chr7	28786747	28789290	-1.08033947206714	0.000974344076325585
chr10	125643587	125645579	1.57319894946801	0.000974344076325585
chr7	30220599	30222285	-1.9728725732424	0.000975096429228382
chr1	32016997	32017517	2.2249588056636	0.000975096429228382
chr15	39049758	39052567	0.862457936619411	0.000975096429228382
chr17	63413174	63413995	2.83391421624674	0.000976134779043283
chr20	34791841	34793007	-2.6428025612371	0.00097707302946521
chr22	29194120	29198033	0.396263526304566	0.00097707302946521
chr5	78078547	78079444	2.37604165247339	0.000979121511885762
chr6	161522481	161523193	-2.19849252334517	0.00097924062311018
chr2	39721141	39722544	0.928515348677927	0.000979349746823694
chr6	131700860	131701366	2.35764429932598	0.000981187698354087
chr1	9497040	9502498	-0.80268278165407	0.000981691324570729
chr16	69914327	69916202	1.14217995270568	0.000982772303547016
chr9	89133247	89135332	1.3502285462508	0.000986789205266162
chr2	9959501	9961077	-1.36797640340577	0.000986936356497362
chr12	90144794	90146514	1.12349981247394	0.000987081511567948
chr6	162808533	162810518	-1.89193473979736	0.000988526336883307
chr10	98782781	98785101	1.08420854009122	0.000988526336883307
chr1	94039171	94056020	-0.511647879356413	0.000988526336883307
chr10	50737944	50738297	2.30928090195891	0.000988526336883307
chr10	16481577	16483163	1.44446920724687	0.000990926808835258
chr1	17451847	17458307	1.51452769649199	0.000995420592447196
chr4	74734526	74736406	-0.944780549136708	0.000995420592447196
chr3	43806049	43808403	0.920066020672844	0.000995420592447196
chr3	69369866	69371310	3.21995666230064	0.000995710304217733
chr12	63186827	63189023	0.838116704456509	0.000997752789411908
chr20	50157516	50158763	2.65819984586953	0.000997752789411908
chr1	210770112	210773024	0.315902897370476	0.00100557456285849
chr3	71484920	71487095	2.35453416602868	0.00100586673077232
chr6	134368550	134370869	-1.60101963506882	0.00100625055063603
chr2	110871499	110874885	1.32257339963869	0.00100769697495231
chr1	53133550	53136385	0.979083579524869	0.00100909481340212
chr7	101386434	101387622	-1.71482155686154	0.00101417755690952
chr16	83563895	83564692	2.96723295693192	0.00102484475274378
chr17	2009579	2012339	1.49337929472751	0.00102609775164353
chr3	64148551	64151600	-0.784083426444927	0.00102650376928593
chr11	122512568	122514995	0.928339536577946	0.00103061385159122
chr11	18719694	18721647	-0.692815696970547	0.00103061385159122
chr4	186475753	186476714	-3.29249336527768	0.00103422474558899
chr9	132002362	132008196	-0.837983872689122	0.00103862472699075
chr10	92728548	92730965	2.15955240051897	0.0010394411657243
chr16	87839126	87842347	1.44425668273212	0.00104128417596995
chr8	59791017	59791955	1.16066546780751	0.0010422292376159
chr12	2419572	2423657	0.832045497389819	0.00104229157844254
chr11	74397845	74400188	1.12382105793429	0.00104229157844254
chr1	55757428	55758103	2.44651188828495	0.00104229157844254
chr14	69378296	69379828	1.15940205535316	0.00104354384778224
chr17	48334066	48354121	0.775041760628472	0.00104446431089097
chr17	29884092	29910816	0.456135947706679	0.00104607875849899
chr22	40658587	40660244	-1.5559964757735	0.00104839962091631
chr7	47218176	47221953	-1.19017259634046	0.00104839962091631
chr14	34743719	34744287	2.39328791407798	0.00105069841900148
chr4	189862243	189863496	1.12160559981454	0.00105069841900148
chr5	142583650	142588545	1.10255741080382	0.00105069841900148
chr8	97593428	97594450	2.06883273988571	0.001052393994673
chr2	54859726	54863004	0.535958985779349	0.00105774676575862
chr10	116550671	116551460	-2.26082056505695	0.00106059847820081
chr10	14517976	14521954	4.35976025864433	0.00106285854418565
chr16	86600058	86603096	0.670047612361637	0.00106285854418565
chr1	109258486	109259255	2.3931905329216	0.00106400830582069
chr2	101573633	101576039	1.41851059972504	0.00106531073479748
chr11	67325576	67326904	3.37193236868966	0.00106531073479748
chr1	29302806	29303754	-2.09261437873551	0.00106531073479748
chr5	159786556	159787573	1.81236420055802	0.00106531073479748
chr6	55141749	55142436	-2.62761367375078	0.00106567469361338
chr3	36769956	36770951	-2.5714455198268	0.00106861222799589
chr7	132909028	132910007	-2.62950647552853	0.00107005993588861
chr6	168924611	168935325	-1.29564291155217	0.00107246381257647
chr7	34931080	34931698	2.39092095577506	0.00107388719945778
chr8	95072976	95074005	-1.87946604988527	0.0010742525876098
chr9	104219264	104219787	-3.04072564991018	0.0010742525876098
chr17	48242372	48292827	0.607105208618258	0.0010742525876098
chr2	134576715	134577917	2.88729923549701	0.00107557559230403
chr17	28906271	28907146	2.73802276542843	0.00107557559230403
chr1	91989005	91989418	-2.44568992620407	0.00107580607673844
chr19	15404839	15413874	0.699274847806036	0.00107714805438656
chr17	77018758	77021996	-1.0159985060273	0.00108070600913084
chr7	26415249	26416953	-2.19327869420194	0.00108070600913084
chr10	50786429	50787883	3.00395909427616	0.00108632007216065
chr1	98781222	98782124	1.42607540139701	0.00108681057412899
chr6	134354528	134355291	-2.53955869824264	0.00108828979168581
chr5	14399449	14401304	-0.602024412035926	0.00108828979168581
chr9	79536372	79536897	-2.44154511383982	0.00108828979168581
chr1	230982044	230988123	0.56967534989273	0.00108828979168581
chr5	79365307	79366728	-1.14065923611097	0.00108828979168581
chr2	196424007	196424688	2.53391309232806	0.00108828979168581
chr17	6827697	6828406	2.4029436103804	0.00108968879776133
chr10	33504095	33508450	0.514644361351348	0.00109660397933062
chr13	99217227	99219217	0.987863893405367	0.00109660397933062
chr13	40456411	40456999	3.39774188822018	0.00110449485441863
chr7	129848645	129851507	-1.38242202680884	0.00110676988754847
chr7	33084890	33086248	-1.39341247316096	0.00110712920822486
chr17	48061349	48075757	-1.16548618716041	0.00111018614177829
chr1	147776792	147777613	2.8964130241096	0.00111735018738585
chr16	59894097	59895256	-1.17482128117776	0.00111737197294371
chrX	48344827	48347981	2.02433827977882	0.00112013274093197
chr10	126027828	126029567	2.98898533943602	0.00112398787026205
chr4	174320020	174320853	1.41464783508868	0.00112629776628107
chr12	2465432	2469933	0.981501263228339	0.00112629776628107
chr18	55430975	55445199	0.467081315136515	0.00112629776628107
chr1	23133908	23137094	0.757843960908583	0.00112668149719221
chr22	33362396	33364315	-3.50385863042764	0.00112689702859135
chr1	146749304	146750434	-1.66387970929108	0.00112689702859135
chr1	232148234	232149233	2.34199758709003	0.00112758928271796
chr9	101669934	101672791	1.9166594464732	0.00112905470111274
chr1	231031590	231033415	3.0579460387835	0.00112992688496269
chr1	30180488	30183941	0.976330414008428	0.00113044878907769
chr9	18719274	18725530	-0.60127854975998	0.00113044878907769
chr3	96679687	96680201	2.3590610816681	0.00113538596004694
chr7	55175896	55181127	0.67590656429514	0.00113762692726201
chr1	205252897	205258310	0.979299634603455	0.00114154460803348
chr7	6936625	6938122	2.21913953801403	0.00114386078690787
chr7	17575647	17576259	-1.99104326440046	0.00114860599293372
chr17	41554418	41556994	-1.37067007590569	0.0011497841131113
chr8	37041284	37042124	-2.70830584640929	0.00115904189232837
chr5	52962263	52963290	-3.1544207059636	0.00116037961731674
chr5	32307942	32309261	-1.81523956439192	0.00116246589305937
chr1	87619794	87621786	-2.31949547036366	0.00116315494241142
chr4	14889355	14890767	-2.84730355969166	0.00116523579657824
chr13	20916341	20916967	-2.12303564800744	0.00116533143186311
chr15	77411248	77413409	1.09277708067116	0.00117002178974206
chr5	170835917	170837333	1.24588768267235	0.00117080394863028
chr1	60451701	60453042	3.44541782768586	0.00117413518485903
chr14	70185501	70186896	1.47031580109086	0.00117706239102294
chrX	9923927	9924535	2.19751131771819	0.00117898656266304
chr11	17849631	17850264	2.52948580053539	0.00118280896226029
chr20	10844312	10845781	0.869197066174199	0.00118301800763346
chr14	56855123	56855919	-2.58580692719082	0.00118389143562394
chr19	14132821	14133845	2.88143693963193	0.00118480014581493
chr2	118731189	118733856	-1.54414284252883	0.00118520178254801
chr5	156892589	156893525	-2.94698150004174	0.00118657937553836
chr11	7925221	7929113	0.829406955417431	0.00118805956369024
chr2	69430570	69432680	-1.67748705463322	0.00118962829554997
chr3	37069237	37073700	1.20695222189276	0.00120130117902135
chr8	129102302	129105276	-0.959102250264043	0.00120486971292783
chr3	75866435	75867089	1.86761272205101	0.00120486971292783
chr2	30588897	30598357	0.618609364285893	0.00120486971292783
chr5	7653226	7653771	2.37366747908614	0.00120520249158308
chr11	108188658	108190394	1.11897177615327	0.00120635007184611
chr8	95070178	95072963	-0.596671952437886	0.00120635007184611
chr9	114662204	114664530	0.989880301911572	0.00120635007184611
chr15	76459994	76466216	1.88499662676843	0.00120635007184611
chr6	152749203	152749668	2.2909093815034	0.00121207265910916
chr16	47920233	47923383	-1.34625515670263	0.0012149757475014
chr9	82425202	82426994	0.957513399101255	0.00121884453951699
chr2	1645709	1646874	1.02309194568659	0.00122176430566019
chr7	28753477	28754648	-2.38369234199064	0.00122478706891703
chr6	149287865	149293037	0.76904591038415	0.00122950545917996
chr1	60188275	60189076	-1.77193005432775	0.00122990854011286
chr3	75865355	75866245	1.54342378985783	0.00122990854011286
chr17	47926898	47931584	-0.662989205460329	0.00122990854011286
chr2	201241236	201245450	0.610952266196422	0.00123069362249201
chr4	38891087	38893598	0.665545476182537	0.0012369493387591
chr2	44301868	44302469	-2.19019007348079	0.00123773018960207
chr2	102873439	102875512	1.56047052489193	0.00124304168147779
chr6	169850110	169853875	-0.73841598012358	0.00124304168147779
chr1	36597803	36607844	0.438414672661228	0.00124622076413273
chr5	144858526	144859356	2.0737861806836	0.00124987071431923
chr6	161518737	161520211	-2.27232603455981	0.00125002653674248
chr10	64553894	64554755	1.84384972414371	0.00125288449796049
chr12	3107139	3109380	1.03434662351645	0.00125459990820767
chr2	121368622	121374506	1.35014392195143	0.00125473663159844
chr5	16735301	16736860	2.42790066753664	0.00125473663159844
chr7	26488295	26490152	-1.26999675692625	0.00125473663159844
chr9	113753831	113754304	1.69631415670148	0.00125644798338695
chr12	1671007	1673252	0.912813222485544	0.0012603504018366
chr5	135336192	135336610	2.38560320568221	0.0012603504018366
chr9	10208145	10208675	-2.76909798224867	0.0012603504018366
chr3	125233128	125239974	-0.587761850215323	0.0012603504018366
chr5	18393456	18394531	-2.32501685680392	0.0012603504018366
chr12	105406479	105407863	-2.67243640835674	0.0012616043608862
chr15	102050713	102051290	-2.76687448600413	0.0012616043608862
chr13	115095644	115098216	-3.13838432534335	0.0012616043608862
chr2	46414104	46414859	1.31338955025649	0.0012687385014154
chr16	75120384	75122084	0.747346558165057	0.00127014520340787
chr3	69388043	69389442	2.44289886244543	0.00127247372374116
chr5	67520644	67522441	1.0725211944905	0.0012736215358918
chr11	128584480	128589272	0.666475250056223	0.00127424823670799
chr9	10061738	10062832	-1.90171559691298	0.00127553437257064
chr6	34637625	34640668	0.748794386066336	0.00127691489602879
chr18	77265418	77268897	0.73815130486104	0.00127790094775902
chr5	77905532	77907707	0.519931976519642	0.00128150840010761
chr2	38135946	38136435	2.43693806163457	0.0012822005495364
chr2	16903571	16904431	-2.96288375874486	0.00128447641762904
chr16	82933206	82933946	2.43715442930692	0.00128464759071034
chr15	74032680	74037835	-1.12088388933594	0.00128614199213612
chr8	97601347	97607408	0.627435311831759	0.00128742143093472
chr2	141579045	141580818	-1.42405498111021	0.00128742143093472
chr7	26405158	26405670	-3.05524506332434	0.00128742143093472
chr16	80089186	80091361	1.32798349192379	0.00128742143093472
chr12	46660126	46663860	1.04177285840912	0.00128742143093472
chr21	45019287	45019872	3.15559743985861	0.00129325332923217
chrX	135129589	135131311	1.10827313691738	0.00129440990539765
chr5	142103687	142105810	1.17433832315275	0.00129867218792314
chr2	32935013	32938403	-0.835018997423202	0.0013007353658595
chr19	23386484	23387365	2.31659740339456	0.0013007353658595
chr15	39156315	39161189	1.01181187504606	0.00130299922479613
chr6	160876001	160877706	0.839264318574757	0.00130517655494313
chr9	117011616	117013382	1.21575805270167	0.00130803057956037
chr3	44864760	44865976	-2.09512843704459	0.00130803057956037
chr11	7994178	7995978	1.16344365743538	0.00130848567754139
chr2	129178945	129181343	1.25928176126861	0.0013119422943673
chr4	124317793	124321451	0.661333152044245	0.00131318856828492
chr7	28839359	28840813	-1.03352324714725	0.00131470151658048
chr22	47224276	47227419	0.630142240462188	0.00131683194863161
chr22	41058903	41066081	0.459719430391972	0.00131960021034289
chr2	28489650	28492597	-1.45015914633539	0.00132728810026025
chr7	142171012	142172559	1.29098550570561	0.00132742291896914
chr1	203430962	203438010	0.613703970888068	0.00132931311007373
chr17	4230079	4231488	0.907706903647325	0.00133014843333557
chr16	69899602	69900055	2.5214955350363	0.00133014843333557
chr12	8780976	8782579	1.65648926186545	0.00133165204094302
chr7	14772827	14773513	-2.91914366974382	0.0013317220752798
chr20	25035848	25040253	-0.958330937728391	0.0013317220752798
chr4	139157812	139159536	1.126532086348	0.00133243198886145
chr11	67113446	67114957	1.03460793648765	0.00133545368331033
chr1	16469856	16476032	1.10000830173765	0.0013368670175876
chr12	63079713	63082140	1.27878855832151	0.00134456628602924
chr12	131442753	131444977	-3.15277375226155	0.00134456628602924
chr3	156413001	156413437	2.11281650550332	0.00135074206875156
chr1	147774318	147776255	1.42606431563457	0.00135222276975441
chr6	30855390	30855854	0.967841317827804	0.00135222276975441
chr7	20126991	20127535	-2.75526924691882	0.00135222276975441
chr12	9499135	9500743	3.09736384069887	0.00135222276975441
chrX	38354335	38354834	-2.85551359253957	0.00135575665198025
chr11	19366466	19369922	-0.652136048100141	0.0013662313564862
chr11	121760025	121764068	1.61544717607034	0.00137731012434872
chr10	128427611	128428483	-2.58194871895004	0.00137960229141251
chr2	16795323	16796561	-2.38419608365304	0.00138004588813555
chr10	115233093	115238051	1.22944435436591	0.00138377253148781
chr1	56876733	56877848	2.21135749754745	0.00138538096768653
chr6	147642461	147642810	-2.20822278496805	0.00138538096768653
chr22	37157690	37160426	-1.75597235971871	0.00138538096768653
chr2	8369506	8370484	0.816070515559611	0.00138643826801258
chr8	15652563	15654791	-2.29475619717237	0.00139082426632559
chr7	101359533	101364137	-1.26782090008216	0.00139531736842268
chr17	31239023	31240290	0.642980535076746	0.00139676224043239
chr4	152407678	152408157	2.00900008973119	0.00140136647808367
chr7	78923024	78923979	2.96603288961902	0.00140223741195335
chr1	52985170	52985827	2.82662857798472	0.00140223741195335
chr13	22684135	22685596	1.37946997815781	0.00140448553154889
chr3	152119092	152120038	1.25968693604012	0.00140675924937408
chr9	128226766	128227274	-2.28272353744499	0.00140675924937408
chr19	18472753	18495613	-0.421643470938408	0.00140806492831336
chr5	146858778	146860014	1.94153912109362	0.00140806492831336
chr4	138187258	138189234	0.506437767045412	0.00141018456335846
chr9	117156641	117161419	0.979123506825093	0.0014104194966571
chr19	56600124	56604350	-1.03618518958198	0.0014114695433958
chr16	83013496	83014122	2.01576066565866	0.00141484044256799
chr9	130276797	130285438	0.706238665073236	0.00141484044256799
chr17	18126885	18133172	-0.568259096789635	0.00141484044256799
chr3	11570078	11574969	0.428991104319062	0.00142389558179417
chr12	53952646	53955577	0.614203965258029	0.00143189882353528
chr3	185445672	185447211	0.807890185940555	0.00143189882353528
chr12	15707744	15708311	2.51126910707553	0.00143281005342883
chr2	205707350	205708611	1.09627742633223	0.00143392771553887
chr8	28981947	28984598	1.2860322587373	0.00143392771553887
chr15	39048034	39049167	1.62074274112067	0.00143392771553887
chr13	26997675	26999374	2.65877188116027	0.00143392771553887
chr7	15793968	15795059	0.993041410197738	0.00143392771553887
chr22	23597886	23601726	1.19036733093168	0.00143392771553887
chr2	25253188	25253626	-2.3063105745296	0.00143392771553887
chr3	129445342	129445796	-2.33201897573226	0.00143392771553887
chr1	100110023	100112393	-0.773348418855927	0.00143526563234959
chr14	100904773	100909049	-0.709529499840826	0.00143526563234959
chr2	43522790	43524023	-1.33720095292519	0.0014402650587458
chr5	16494303	16495017	-2.41880862015648	0.0014402650587458
chr6	17393246	17395057	0.689755601203979	0.00144483137935341
chr8	70485031	70485574	2.14831432653705	0.00144512024005499
chr11	36250318	36252858	1.59386828497186	0.00144512024005499
chr21	45394577	45398555	-1.14417666402001	0.0014468177742743
chr1	99256930	99257465	2.37000639693392	0.0014468177742743
chr18	5517571	5520108	-1.65371793301996	0.0014468177742743
chr6	157276572	157277931	0.700422465071638	0.0014468177742743
chr1	28572901	28578550	0.413918050040937	0.0014468177742743
chr2	206616162	206618388	1.059244072828	0.0014468177742743
chr1	78956158	78958722	0.752510894150396	0.0014468177742743
chr20	47088207	47094257	-0.718342131434987	0.00145541917270141
chr21	27296867	27298858	-1.82308914727112	0.00146066228201698
chr9	137185013	137186548	1.62905767171279	0.00147303481232261
chr12	24075665	24076333	-2.35440600679038	0.00147303481232261
chr14	100113254	100117228	0.96719822637838	0.00147978265560328
chr16	87535843	87537486	-1.80968986831891	0.00147978265560328
chr6	41862050	41864252	-0.410576560197502	0.00148173491451612
chr22	32045440	32047776	1.3073283652705	0.00148173491451612
chr5	31362879	31365348	1.1271025184284	0.00148259374314548
chr1	120254249	120257691	0.834878026757305	0.00148619222502343
chr1	8150507	8156895	-0.540051432226042	0.00148630989979377
chr18	56306260	56307306	1.15419666822782	0.00148630989979377
chr18	74829596	74832664	-1.59527730254335	0.00148630989979377
chr9	89692386	89693212	-1.24161742171344	0.00148938940980283
chr21	37360859	37362813	1.16298879127786	0.00149291037245342
chr7	151135979	151141496	-1.01825019029838	0.00149353799036864
chr21	36358854	36366572	0.458913604874347	0.001499990562766
chr15	75752952	75755624	1.30145922307454	0.00150470755959767
chr6	36732383	36734693	-1.50318820301488	0.00150470755959767
chr22	18537559	18540854	-0.856936970275157	0.00150480440896642
chr1	16710050	16717114	0.581266903726631	0.00150480440896642
chr2	223652128	223653785	1.65849187833583	0.00150894299833775
chr1	44505372	44506105	2.10894994621508	0.0015124779556164
chr2	105467858	105470335	-4.34560451074421	0.00151295352735027
chr21	43341570	43349012	0.459711304718352	0.00152561694737997
chr7	101336706	101337880	-3.52605972672242	0.00152632189985901
chr14	100881969	100885713	-0.699272558951109	0.00152632189985901
chr3	69412258	69414084	1.0332854124493	0.00152725426059322
chr12	5723409	5724544	3.30930887975761	0.00152747944136871
chr19	36000289	36011252	-0.596419762043128	0.00152747944136871
chr2	166133202	166133628	-2.24047923903792	0.00153310878761569
chr11	124998264	124999251	2.61668020656526	0.00153359532418736
chr2	207144494	207144946	-2.71851657838405	0.00153929140809854
chr4	86574517	86575734	-1.76727331967538	0.00153929140809854
chr2	38465379	38468589	1.05878125646302	0.00154202931556145
chr21	33863681	33869341	-0.660686553122286	0.00154473705155517
chr16	68823001	68825659	1.0196768571903	0.00154603586546041
chr3	142865649	142866503	-1.41596584117641	0.00154717827933076
chr1	24250170	24251475	1.08546057288291	0.00154765330463999
chr11	76331999	76335894	0.488536748815129	0.00154765330463999
chr19	19531432	19538007	0.810545330168784	0.00154765330463999
chr12	27260579	27263889	0.719295592168701	0.00155144872469103
chr5	73091061	73095846	-0.666041417362409	0.00155144872469103
chr8	18707253	18709504	1.23873576492988	0.00155389689886315
chr7	72245042	72245797	-2.97738260720513	0.00155986763840334
chr3	55021342	55024591	-0.997771178572703	0.00156805516684535
chr3	71359281	71362185	0.93671301638981	0.00157584867993118
chr4	57926329	57928803	1.19001869968833	0.00157734177456086
chr3	111438964	111440880	-2.10927097997702	0.00158266983607325
chr3	46532183	46533263	2.2501541211039	0.00158286051578006
chr17	46242490	46243226	-3.07773247277	0.00158349535918637
chr5	80586478	80587119	-2.15877162214571	0.00159092749110296
chr4	4792236	4795196	1.00818354041933	0.00159216667422216
chr17	31152288	31153336	1.19131965022595	0.00159246594784627
chr18	43398294	43400828	1.43890005113617	0.00159773738891625
chr19	45218821	45223121	1.03080854098008	0.00160149685471737
chr20	508976	510102	2.78594638404287	0.00160248399398715
chr2	74777800	74786705	0.50028949375227	0.00160248399398715
chr19	47407212	47409852	0.81246981801123	0.00160248399398715
chr12	66191056	66192168	-2.54124689230728	0.00160248399398715
chr4	184558760	184560814	1.48342074816636	0.00160775868866891
chr4	189365252	189370499	-1.58742865460764	0.00160953268626174
chr6	6003005	6005398	1.58363150676482	0.0016098209490435
chr22	29277796	29280968	-0.540812871217812	0.00161252666472696
chr10	78906486	78907987	2.54954350273166	0.00161459492265782
chr4	139159629	139160340	1.44105182668379	0.00161459492265782
chr9	125824808	125825554	1.50530471806707	0.00161459492265782
chr14	56404092	56405777	-0.998074076615995	0.00161459492265782
chr16	49887643	49893716	-0.709984766405583	0.00161459492265782
chr2	105556120	105557070	-3.22004961651939	0.00161459492265782
chr7	22667130	22667692	2.29636321597276	0.00161459492265782
chr19	5951108	5956250	0.491948409804948	0.00161459492265782
chr2	110912441	110914920	1.01960776909473	0.00161459492265782
chr5	72659158	72660547	2.78476434194294	0.00161736798677424
chr21	35901337	35904821	-1.27939818474824	0.00161759864247845
chr3	101787330	101789405	0.854993818892437	0.0016182701321064
chr11	126797940	126801188	1.25466248781687	0.00162186055169613
chr14	70124384	70126751	1.08817959910328	0.00162392619332757
chr5	43293412	43294369	-1.70270898386358	0.00163039048049073
chr9	124360039	124362788	1.42195832730099	0.00163238808784003
chr16	86616469	86620862	0.813737582742732	0.00163238808784003
chr17	31796102	31797805	-2.45154629430712	0.00163238808784003
chr10	115240558	115241462	2.5788692644383	0.00163238808784003
chr9	134915479	134920278	0.584188356723898	0.00164486873084388
chr9	113663157	113665944	0.876899415508503	0.00164519152479308
chr5	156876262	156876901	-1.64522674726836	0.00165718962236872
chr8	36949179	36950080	1.767291460159	0.00165946209586973
chr9	130762847	130765047	1.10225346007636	0.00165960691323484
chr15	56825922	56826533	-2.719021587732	0.00165960691323484
chr7	151144937	151146216	-0.588056957644481	0.00166412408941963
chr7	151615046	151616090	1.87453909783746	0.001675670541512
chr20	54975726	54976159	2.26424837254684	0.001675670541512
chr12	63261133	63262310	1.86134458661576	0.00167760629038725
chr8	38482751	38485341	1.15451727827056	0.00167851243228767
chrX	133870603	133871801	2.44250535768776	0.00167863628799678
chr3	69415842	69416348	2.49884223326155	0.00168122108848589
chr22	45092840	45099462	0.651836604721709	0.0016872506916819
chr20	5052291	5063089	0.339139531483667	0.00169055213722987
chr1	54005874	54011044	0.643746058524775	0.00169362826238455
chr10	88170500	88172152	1.89400168211473	0.00169362826238455
chr2	113100817	113102060	-1.34615298170011	0.00170164481622929
chr8	105685173	105685594	2.2207898709529	0.00170164481622929
chr1	198462134	198464490	1.09897461938318	0.00170364109438779
chr10	104368061	104368597	-2.4962968738491	0.00170713710909607
chr16	48332729	48334018	1.55399360516717	0.00170713710909607
chr17	29954402	29956428	2.70374452874088	0.00171023174311124
chr13	31369463	31372418	-0.958473897816394	0.00171023174311124
chr14	100840603	100844311	0.42456072434206	0.00171059885921918
chr16	49608351	49610385	-2.57697867294359	0.00171059885921918
chr10	42982915	42984602	2.85032963420167	0.00171059885921918
chr16	16096895	16123852	0.597317807527599	0.00171059885921918
chr2	227388486	227389469	-1.81249553556324	0.00171799970037059
chr17	42354291	42358240	-1.37591681007374	0.00171800216340216
chr10	50788274	50788640	2.56126419288717	0.001719344961406
chr9	133733002	133740475	-0.442468051325944	0.001719344961406
chr5	142380975	142383217	1.13157573713321	0.00172055816115079
chr1	183574730	183580244	0.577376038194831	0.00172122525565842
chr14	77776022	77777572	-1.45033801615824	0.00172185271552744
chr12	13373959	13377961	0.715154889600594	0.00172185271552744
chr21	29907827	29908301	2.28945640142922	0.00172444982314492
chr2	174048918	174050479	0.55798055887109	0.00172590061825534
chr6	82569606	82570027	2.07867521803347	0.00172973940371392
chr18	74800753	74803171	-1.92745386199447	0.00173013297300836
chr11	61715891	61718558	1.19514115465863	0.00173013297300836
chr9	35608724	35610665	-1.9432881046784	0.00173013297300836
chr7	28732807	28733677	-2.81314213727118	0.00173013297300836
chr14	75481963	75482615	-2.29398793167281	0.00173445640196211
chr6	161527913	161529938	-1.24178172198086	0.00174205095819004
chr1	244837075	244837788	1.28363569322157	0.00174205095819004
chr12	97168696	97169545	1.87791511971452	0.00174205095819004
chr6	75458927	75459522	2.90050901552062	0.0017453884838288
chr10	70998355	71002231	0.779885525709204	0.0017471822548663
chr16	20921646	20928397	0.466117257863822	0.0017471822548663
chr7	16698036	16698769	-1.68201827959509	0.0017471822548663
chr10	105608703	105611447	0.922746686033714	0.00174789994180162
chr14	23631751	23632942	-2.50958553865723	0.00174789994180162
chr9	87454386	87454938	2.39071752735245	0.00174961464403086
chr7	116189985	116191470	-1.19939261730251	0.00175511746035702
chr2	64537716	64540789	0.808110376214833	0.00175557311520956
chr2	1603901	1606394	-2.22751249818302	0.00176873360654372
chr20	32480757	32482715	3.51409029047238	0.00176873360654372
chr6	109359250	109359779	-2.37538734278167	0.00177127929970973
chr6	134321939	134322462	-2.37682730198388	0.00177292082411523
chr15	25962487	25964444	1.40699030403865	0.00177881503589971
chr10	46951267	46952187	0.711050533337747	0.00177881503589971
chr16	16042515	16050737	0.453225824162214	0.00177881503589971
chr4	719222	721344	1.0772917790423	0.00178250246026757
chr16	17502245	17505101	1.42949298851423	0.00178965569942311
chr5	17224714	17226022	1.07307874403038	0.00179604386824643
chr6	83420668	83422727	0.960847847357479	0.00179604386824643
chr6	113197340	113199011	0.802550924384179	0.00179604386824643
chr4	166246482	166250304	0.525782103169997	0.00179604386824643
chr4	33748335	33750030	-1.19005107590285	0.00179604386824643
chr2	69423139	69425118	-1.10562344346352	0.00179604386824643
chr8	42712678	42713372	1.9450602344997	0.0017970063673699
chr16	11150824	11152270	1.42257687663751	0.00179909846811472
chr10	535184	538472	0.596690160436282	0.00179920497674647
chr10	7587727	7589054	2.19782526513296	0.00179928097772046
chr17	10583883	10584558	1.85412553603631	0.00180069163543382
chr11	43708850	43709857	1.95742981234837	0.00180069163543382
chr1	151593067	151593618	-1.44465716896753	0.0018008500860119
chr5	119941017	119942789	0.951029767233237	0.00180174255473825
chr3	149118931	149119362	1.87750158244179	0.00180672415645564
chr2	91952835	91956142	0.831123843534438	0.00180672415645564
chr3	69469934	69470768	1.78325234968511	0.00180882626350467
chr12	106471015	106478882	0.997539066747422	0.00180908095548503
chr4	55062681	55064855	1.04978262115365	0.0018140495395629
chr8	67429690	67441805	0.480312585110575	0.00181665724940346
chr1	222439406	222440307	-1.82905993695894	0.00181754305872631
chr10	116456606	116457457	1.11552996266584	0.00182714853109066
chr4	73835501	73836282	1.96239930274251	0.00182872361564483
chr12	24713536	24717402	-0.847910149858194	0.00182999914549329
chr16	15702663	15703143	-1.90305048513001	0.00182999914549329
chr17	17106424	17111557	0.71657315073622	0.00183502380913583
chr9	38046328	38050106	1.33749192764509	0.00183763839128868
chr16	29611353	29619669	0.800530254263805	0.00184026613403434
chr14	55562203	55562596	-2.44862844196772	0.00184225572506961
chr10	78153910	78160320	0.707597863982731	0.00184510764124392
chr13	40648281	40648861	-1.9868137620052	0.00184510764124392
chr12	57621919	57637955	0.665915073481157	0.00184510764124392
chr6	168978491	168979961	-2.39668851784208	0.00184510764124392
chr17	9283503	9285456	1.09680434931012	0.00184959882256309
chr14	100867357	100868402	-2.56548215713343	0.00185038288151774
chr19	47401785	47403060	1.20154628109196	0.00185038288151774
chr2	110086352	110087897	2.64622105489257	0.00185038288151774
chr22	46152690	46153526	1.52157387263978	0.00185102778910463
chr12	31157307	31160914	1.47943600561668	0.00185194777429582
chr20	37663363	37666381	1.17817474814867	0.00185405355100665
chr1	20927375	20932080	0.952850335004108	0.00185663379890435
chr5	72660986	72662826	2.70987109088448	0.00185663379890435
chr10	90651707	90652606	1.10256871311311	0.00185663379890435
chr14	105139095	105139631	-2.42853823506256	0.00185663379890435
chr18	14984548	14985915	2.4064302300359	0.00185663379890435
chr17	76948077	76949322	-1.82975724295499	0.00185663379890435
chr7	99867420	99870669	-0.362911012195811	0.00185663379890435
chr21	39857323	39859082	1.7225268097257	0.00185663379890435
chr16	29186931	29199478	-0.701941657952831	0.00185762368824863
chr9	139794189	139800023	0.909282200552944	0.00185837575694901
chr7	28775256	28776883	-1.94731636500041	0.00186149849863403
chr19	52292467	52293281	-2.42593226746649	0.00186908432002364
chr21	39851886	39852509	1.92113503503688	0.00187071923554809
chr1	54791526	54794872	-1.01751756132477	0.00187932964334879
chr8	120375367	120376552	2.49416140005269	0.00188031314685227
chr2	165639371	165642287	0.906632271370393	0.00188031314685227
chr3	159599168	159601537	0.70944898901816	0.00188168174878803
chr10	88159207	88161757	0.683742542454492	0.00188469432070129
chr12	95576477	95577375	2.18282729403638	0.00188469432070129
chr4	151806252	151806946	0.803058082455122	0.00188908248758356
chr3	39824038	39824595	-2.7771131396287	0.00189001158267709
chr17	79390361	79398611	1.02191973259263	0.00189269194254194
chr11	126032162	126040545	-0.856616248929541	0.0018955047932123
chr5	122490924	122491337	-2.20698007709236	0.00189890788132114
chr5	43574070	43574462	2.19989858674453	0.00189890788132114
chr3	131854177	131856466	0.784409121006499	0.00189890788132114
chr1	234677279	234682186	-0.985877598019638	0.00189890788132114
chr12	87305828	87306949	-3.07766198686993	0.00189910154945607
chr1	8259099	8266069	0.751189588980335	0.00189910154945607
chr11	15913571	15916204	3.17129217825957	0.00190151780854507
chr6	5458050	5458827	1.41855237434983	0.00190642632790975
chr5	139640239	139642366	-0.848545611865105	0.00190719053689807
chr11	99737312	99737713	-2.80709613633702	0.00190734679711122
chr2	235359528	235362701	1.15641569806292	0.00190734679711122
chr5	171861201	171862268	-1.73401745339345	0.00190734679711122
chr2	175650123	175654125	1.45970710686251	0.00191994868591658
chr12	13093529	13094282	-2.83093140362611	0.00192736288662354
chr15	101707337	101715360	0.385936993193216	0.00193965460375788
chr5	70948469	70949190	-2.24391027938321	0.00193965460375788
chr2	105993296	106011250	0.520607240827026	0.00193965460375788
chr3	69130444	69137084	0.297060119717264	0.00193965460375788
chr11	110386860	110389629	-1.05402478377728	0.00193965460375788
chr17	46299774	46300643	-3.04630277303944	0.00194358722166272
chr7	77614583	77615351	-1.69442807835504	0.00194360190309385
chr18	20762567	20764412	-2.02143893914633	0.00194363093867499
chr11	125908064	125908689	-2.09774658932201	0.00194363093867499
chr5	73611285	73612849	1.52461926290407	0.00194363093867499
chr2	27197185	27197669	-2.32882380027678	0.00195391126222898
chr4	38119276	38120842	-1.05320302804538	0.0019589963614194
chr17	30065057	30074504	0.533366231080681	0.00195958885416792
chr2	43214309	43216259	1.52576942688263	0.00196091851465011
chr8	120373604	120374155	1.69072952968456	0.00197374185344003
chr15	68702112	68725730	0.67597762995571	0.00198234499522338
chr7	23278706	23279296	-0.878370957740846	0.00198346971722171
chr4	77505341	77506051	2.67086646683707	0.00198376813292374
chr7	15039014	15039544	-2.78238906105537	0.00198531199567264
chr4	145501720	145503601	2.67425110088422	0.00198531199567264
chr11	132615395	132616185	3.06144866070401	0.00198531199567264
chr4	6893003	6895011	1.03105039130338	0.00198754629980537
chr4	145504469	145506234	2.5086926417815	0.00198922604208771
chr3	24341445	24341785	1.94739749594842	0.00199412452983367
chr11	114174303	114174781	1.34967071699666	0.00199726437122023
chr4	176342555	176343658	1.731018900674	0.00199726437122023
chr15	30127506	30128073	1.63481577725386	0.00199726437122023
chr15	43756593	43757393	1.16235813483418	0.00199726437122023
chr9	125824103	125824721	2.02267960827691	0.00199726437122023
chr16	80969705	80973571	1.30634156652619	0.00199726437122023
chr14	71957872	71960341	0.540238884568678	0.00199980307863584
chr18	12037978	12039981	-0.548219642363858	0.00199980307863584
chr16	70320192	70324710	0.602063640366682	0.0019998157258296
chr6	36785875	36790692	-0.969747113617572	0.00200031467102499
chr1	243760675	243761278	2.89022922527348	0.00200031467102499
chr11	125928994	125929919	-1.67077643029852	0.00200087579810658
chr14	51144716	51145394	1.1074373633131	0.00200141018929841
chr6	161442114	161442791	-1.87709691105017	0.00200161523823145
chr5	33026043	33026381	2.62722778686681	0.00200161523823145
chr15	51171384	51178547	0.745937764431993	0.00200175210702173
chr2	45164209	45167220	-3.42609624987638	0.00200175210702173
chr14	91311551	91314088	-1.09245829477893	0.00200470491095094
chr15	90363465	90369309	0.612846184604477	0.00200544252130653
chr9	71764221	71765180	1.70853413018963	0.00200793343010813
chr16	87822584	87825776	2.0577540600559	0.00201471240433555
chr9	136342874	136345117	0.686549413885476	0.00201471240433555
chr10	75768249	75770107	1.28477763867537	0.00201499775458118
chr10	33972724	33974434	1.38391787418006	0.00201499775458118
chr2	69437582	69438538	-1.6590330840564	0.00201766857122284
chr11	86127866	86128339	-2.33038495063869	0.00201766857122284
chr12	107971199	107971697	2.88435945672609	0.00201884637216719
chr4	103735354	103736699	-0.917847922416788	0.00202203898239513
chrX	145988350	145989624	-3.29910378500933	0.00204339543461935
chr6	89746081	89747193	1.7849538303075	0.00204559520750514
chr1	32308045	32310346	1.75114685617375	0.00204707183031303
chr9	89851587	89852331	1.28039884290023	0.00204957575317659
chr19	6535931	6540220	0.732690395031553	0.00205467338004444
chr2	23427794	23432331	-1.13025032244997	0.00206341052970775
chr20	48649097	48652684	0.700777152564475	0.00206490580098618
chr12	45801610	45802887	-1.5111916825843	0.00206825496461751
chr14	73892538	73894367	0.718469599904251	0.00206825496461751
chr7	105704656	105707213	-0.463911816520953	0.00206825496461751
chr2	96865722	96866264	1.25522778433951	0.0020784408502342
chr5	88132160	88132779	1.49475787082874	0.00208785318061648
chr9	34182173	34186161	-0.787945118529257	0.00209172981577456
chr1	113122662	113123628	2.58607835652131	0.00209172981577456
chr17	21302606	21309704	-0.481879073678126	0.00209607083913229
chr2	69517896	69520605	-1.02781911976707	0.00209845297316661
chr17	13850145	13850605	2.36194400044259	0.00209905840974028
chr1	153460894	153464610	-0.768965113484935	0.00209905840974028
chr2	74775203	74777766	0.577289674602595	0.00209905840974028
chr4	177842959	177844433	-1.57491199374908	0.00209905840974028
chr1	231036713	231037141	2.63000057517438	0.00209905840974028
chr17	16767096	16771201	0.739886161093129	0.00210163811359202
chr1	8228518	8231527	-0.865297889454929	0.00210163811359202
chr5	89784856	89786569	-0.966215536554871	0.00210293004249341
chr2	54315013	54315958	-0.902013912560079	0.0021046163554594
chr19	45089083	45090840	1.82240020269346	0.0021046163554594
chr17	25675532	25677404	-0.746902907826355	0.00210886178048904
chr12	51734751	51735412	1.08152396594568	0.00211592555946205
chr8	95091266	95093720	-1.50159673379234	0.00211714730478856
chr12	130411287	130412619	2.77393835508057	0.00212400644528132
chr6	2148397	2149358	0.902656231344456	0.00212582633692567
chr1	203413030	203413570	1.7779950489848	0.00212582633692567
chr16	68319364	68325742	0.920733473243489	0.00212929691285532
chr4	156888917	156890212	-2.09311460184912	0.00213158170628013
chr22	46127819	46128816	1.27635682692169	0.00213166061903103
chrX	122317047	122320054	-0.686493871443804	0.00213781434643545
chr4	34733551	34734308	-2.48615077186532	0.00213781434643545
chr1	45730984	45733521	0.499557705275706	0.00214453867194519
chr10	112184361	112189208	0.711561148584625	0.00214453867194519
chr3	132591462	132592806	-2.76225249455049	0.00215029469207136
chr2	3304000	3305385	-2.23183825253362	0.00215029469207136
chr8	59496913	59497741	-1.17653765499352	0.00215029469207136
chr11	35513288	35514086	1.25247561548017	0.002159852234719
chr2	216731385	216732983	2.41107486416663	0.00216576908258598
chr1	215071661	215072479	3.2418886522836	0.00216576908258598
chr2	32870769	32874274	-0.880775444638177	0.00216576908258598
chr16	49844636	49846486	-2.15726285173434	0.00216576908258598
chr19	38568654	38573104	0.998438507571221	0.00216718528921824
chr9	87554705	87555576	2.16955101274847	0.00217172747615402
chr2	127445991	127447281	-2.06297588642418	0.00217206956364174
chr13	30168331	30170590	0.69377214725997	0.00217206956364174
chr7	155014237	155015789	-1.44403469334362	0.00217206956364174
chr2	64502971	64504908	1.52811663477734	0.00217206956364174
chrX	23814671	23815657	-1.86523078230322	0.00217517349641137
chr22	18549227	18552389	-0.88936027195108	0.00217517349641137
chr7	101331182	101332877	-1.47884786963379	0.00217588319876379
chr10	112206464	112208096	1.11040423182208	0.0021777742484258
chr18	13374249	13376727	-0.989918255915122	0.00218036260469534
chr14	75502882	75503614	-2.29745945488333	0.00218036260469534
chr1	7980395	7983933	0.6091284688138	0.00218526014632855
chr9	23555897	23557534	-3.04990793763778	0.00218526014632855
chr14	96630683	96638434	-0.704865840313454	0.00218526014632855
chr18	59518518	59519522	2.18617197965473	0.00218657964741181
chr12	63121444	63130181	0.590655602013332	0.00218732929295053
chr2	218252453	218253531	-2.16081152465085	0.00218732929295053
chr2	69463949	69473200	-0.613460607431042	0.00218838758863574
chr15	67388902	67392823	0.516091180254081	0.00219352717518611
chr5	97685100	97685747	2.62890098923754	0.00219352717518611
chr12	54051094	54055553	0.69660656398575	0.00219404561418253
chr8	8653013	8654537	-1.82478174667305	0.00219404561418253
chr5	171985230	171986560	-0.943660350732676	0.00219404561418253
chr1	215838217	215838857	-2.59123673105807	0.00219643792285681
chr13	50431810	50432602	2.57831595593462	0.00219643792285681
chr5	31365664	31367584	0.876156617570865	0.00219643792285681
chr10	3536150	3537797	-0.957533689834621	0.00219643792285681
chr5	171185193	171186242	2.10291966045092	0.002200429407895
chr1	115671582	115672499	1.97700682545159	0.00220835463224909
chr3	186802734	186803683	2.6905898268817	0.0022118969232091
chr8	13316228	13319752	-0.848792449530654	0.0022118969232091
chr8	43024877	43029031	-1.10918087105045	0.0022118969232091
chr17	75161218	75161812	-1.6496798561195	0.0022118969232091
chr10	12929903	12930783	2.36837866390118	0.00221359401280026
chr9	114699401	114701766	0.836659231085433	0.00221359401280026
chrX	122564309	122564908	-2.97951067370911	0.00221466631237417
chr4	2837792	2840837	-0.56601272954966	0.00221963916988438
chr17	57995296	57996952	-2.53167144821002	0.00222023162036932
chr2	23426591	23427685	-1.40943139050796	0.00222023162036932
chr6	155548575	155551670	0.911517124039065	0.00222684004280007
chr16	11761095	11765060	-0.552735083215923	0.00222810538813431
chr11	110401716	110402619	-2.42688825544441	0.00222949807314305
chr1	24436084	24439722	1.10146949630981	0.00222949807314305
chr17	70382413	70384400	1.08531070139031	0.00222949807314305
chr2	102854262	102858113	-0.899184729350557	0.00223079351869332
chr16	23962735	23964468	-3.43888327019624	0.00223145149944588
chr7	33023741	33024406	2.2099616456437	0.00223290846896385
chr2	148295083	148295701	2.36812085968664	0.00223322585512324
chr3	141084749	141090549	0.35058593888029	0.00223322585512324
chr6	116763700	116764336	3.10206615108221	0.00223322585512324
chr7	92327483	92328372	1.00489047411623	0.00223322585512324
chr14	52062887	52065708	0.978823409702313	0.00223585680878911
chr6	18306961	18308782	1.02869833012434	0.0022360632776389
chr8	6404259	6406399	1.04927124004876	0.0022360632776389
chr2	33754205	33756113	1.0578498407654	0.00223840210968196
chr16	54493240	54497080	1.46964004475002	0.0022416646460502
chr6	161677021	161682684	-1.19104743498839	0.00224229278253001
chr19	29353491	29354604	-2.45556297344047	0.00224482121101525
chr5	138306996	138311888	-0.626732091172881	0.00224510504380941
chr16	29620753	29626720	0.77237807143439	0.00224510504380941
chr17	47934779	47946255	-1.35153690610656	0.00224510504380941
chr18	47002571	47004222	0.48561297061759	0.00224978146349372
chr8	117643143	117644134	1.41493861836964	0.00224978146349372
chr6	16350674	16353911	0.890820012104532	0.0022547790341594
chr6	125489394	125491613	0.888098228292467	0.00225637520170247
chr5	33401375	33401893	2.00235664671347	0.00225711268462022
chr19	14187493	14190846	-0.906637132702119	0.00225711268462022
chr7	32828847	32831402	1.26500335601294	0.00225711268462022
chr14	61610584	61616661	0.748252111593033	0.00225711268462022
chr16	70622662	70627141	0.940785580189138	0.00225785266547579
chr4	48128512	48132683	-0.710046390452082	0.00225785266547579
chr13	32202625	32205731	0.583222000418889	0.00225785266547579
chr2	51451282	51451972	-2.89546233552285	0.00225785266547579
chr2	159986996	159990155	1.039163945993	0.00225902213978358
chr14	50458877	50471455	0.405857625647023	0.00226142209568347
chr8	141731617	141736707	0.504579292356793	0.00226204282122514
chr15	99458277	99458896	2.35478244718136	0.00226204282122514
chr1	115863328	115869689	0.76363229802628	0.00226296841450674
chr7	116441866	116443282	1.45268793886578	0.00226597219127475
chr2	47452838	47454126	-2.15309452383688	0.00226968896590735
chr6	35390870	35397214	0.926609295497361	0.00226968896590735
chr2	24945616	24945956	-1.86300392285933	0.00227563063200064
chr10	38321339	38322117	2.03011594910536	0.00227563063200064
chr17	80418760	80423989	-1.21745394546086	0.00228006728143267
chr10	78187695	78193664	0.669321153657403	0.00228667088133311
chr5	65088059	65088682	1.63741865377791	0.00229365848593726
chr2	141238445	141238814	-2.42298024375735	0.00229775540014505
chr2	48533466	48534241	2.26454055129468	0.00230736191401516
chr17	55618928	55620688	-2.14847126072233	0.00230851056947401
chr13	33000059	33003475	-0.536078809800014	0.00230851056947401
chr1	109245611	109248707	0.510555347530041	0.00230851056947401
chr1	21069690	21070734	-1.15192119340082	0.00230851056947401
chr18	19265496	19267285	-1.84044745764792	0.00230851056947401
chr1	11216516	11219937	0.602194597713856	0.00230851056947401
chr17	62150880	62154894	0.854818396028731	0.00231024183429592
chr6	161434387	161435198	-1.77757221962441	0.00231534442778172
chr15	77832792	77836880	0.87069956351889	0.00231879100700216
chr12	46784067	46785498	0.86846193728967	0.0023207740281419
chr14	92862999	92865447	0.892701804928899	0.00232423007441949
chr15	68806832	68811781	1.0020811995635	0.00232423007441949
chr12	63034166	63035767	1.11122408288263	0.00232514206850241
chr5	320174	324536	0.658709452304507	0.00232553697956468
chr12	124655939	124657841	2.79253572964776	0.00233729743146316
chr5	172029925	172030864	-2.60924398718279	0.00234105775264577
chr12	125263303	125264545	-2.91532417426197	0.00234301398540725
chr1	203416827	203418203	0.760073194422705	0.00234376493274886
chr16	9458692	9459246	-2.72699094216279	0.00235145794755999
chr2	196398280	196399790	0.615454206302488	0.00235680099991189
chr9	127810246	127810688	2.78374647600134	0.00235750296822662
chr11	132613957	132615385	3.25320933961514	0.00236196767243475
chr8	70555845	70557943	1.74971096704796	0.00236196767243475
chr7	22736246	22736750	2.38128211189998	0.00236196767243475
chr14	61953788	61955143	-2.41223270602172	0.00236196767243475
chr15	60815568	60816352	1.76078425966554	0.00236242744784945
chr18	55407758	55411787	0.80665520826439	0.00236678083688196
chr21	39866516	39867950	2.86172130612647	0.00236678083688196
chr9	101547313	101549650	-2.33472919671274	0.00236812597202828
chr6	18164907	18168318	1.34901795090919	0.0023706747500688
chr2	127534030	127535207	-0.958249851343196	0.00237706181199622
chr22	34265143	34266875	-2.80184788306153	0.00237706181199622
chr19	34310337	34311938	1.64086308674415	0.00237706181199622
chr12	15788919	15791163	0.478664224719559	0.00239419774802506
chr9	128250387	128251080	-2.1314773064498	0.00239419774802506
chr12	130450571	130451728	2.64584183621409	0.00239419774802506
chr16	15729660	15730209	-1.72563255367776	0.00239419774802506
chr12	63326977	63329390	0.678476499901251	0.00239485162338369
chr15	89199989	89204840	0.719439483339031	0.00240101338625448
chr7	30026199	30030504	0.702132288160271	0.00240217028668391
chr6	82543725	82544742	-1.09047326230323	0.00240240458574015
chr2	10182358	10186048	-0.560529170165347	0.00241016080446237
chr19	33863398	33865900	0.531365933968745	0.00241095936262809
chr2	27977333	27980875	1.01938717241612	0.0024128069616185
chr12	96092229	96092757	2.15270773271243	0.00241751299131558
chr1	204476035	204477775	0.471080432237682	0.00241942463042378
chr17	75825389	75828568	0.786477681613109	0.00241942463042378
chr2	109587457	109589421	1.01854822830683	0.00242131272891063
chr6	73128243	73129063	2.59058690982982	0.00242131272891063
chr16	73052675	73056720	0.877825877214162	0.00242131272891063
chr2	28358497	28359913	-0.986037171451233	0.00242131272891063
chr19	38455886	38458292	0.965788369468421	0.00242131272891063
chr19	19481498	19482436	2.09760660072953	0.00242131272891063
chr16	21622839	21624018	-1.00165764857143	0.00242334615879658
chr1	43670481	43673794	1.15400767819034	0.00242334615879658
chr10	62677063	62677619	2.37464106677558	0.00242418837442194
chr3	107361979	107362881	-1.82154057037838	0.0024244757016666
chr5	118747073	118748045	0.524692177705716	0.0024276485836422
chr16	68831087	68832768	2.17259777945796	0.00242851391155617
chr6	454949	455412	-2.64718585373201	0.00242851391155617
chr4	73239087	73239690	1.57292689245857	0.00243381115126813
chr8	23031208	23033226	1.09899159489391	0.00243381115126813
chr16	11442825	11445639	0.749046952158053	0.00243381115126813
chr20	33165124	33173245	-0.676549393576398	0.00243381115126813
chr17	18610796	18611702	-1.66176799680123	0.00243543365331529
chr6	149802620	149804440	-0.685770732031395	0.00243543365331529
chr16	17472383	17474185	0.774237234656118	0.00244162515101775
chr1	52469707	52473925	0.966455529056089	0.00244162515101775
chr18	8741657	8742150	-2.33478987245724	0.00244162515101775
chr6	74505091	74506809	-1.52109664353971	0.00244320174112706
chr4	4556822	4559001	3.05349073552899	0.00244542623859695
chr4	186278932	186281323	1.1449201940518	0.00244542623859695
chr15	77395964	77400858	0.810678487272527	0.00244853844766635
chr9	110309887	110312442	0.746452474307192	0.00245574463236341
chr16	81735873	81742647	0.92066312032418	0.00245810235964169
chr6	110650624	110651957	2.559988966833	0.00245818506798968
chr13	24845653	24847477	0.871076939278118	0.00246674327156683
chr3	184118055	184118937	-1.79554097756035	0.00246852739780301
chr10	50775172	50779083	1.48834655528617	0.00247465890249899
chr10	82230392	82236431	-1.29345564211627	0.00247538076729975
chr3	29471852	29473909	0.594566354212799	0.00247538076729975
chr4	75095777	75097476	0.774382771696997	0.00247775314912934
chr5	157170283	157172037	-0.391802739024997	0.0024820581385398
chr3	37945251	37948672	0.960009497180582	0.00248292998413239
chr17	75829946	75831259	1.22946125940373	0.00248642067240473
chr5	141939952	141941466	1.49837306308712	0.00248769512529222
chr5	41868996	41873305	-0.379622187472743	0.00249120041839747
chr15	55634231	55635148	1.91931319613064	0.00249605942374562
chr2	74425068	74427687	0.572640939162373	0.00249605942374562
chr9	110661366	110662460	-2.10690801854187	0.00249605942374562
chr2	102778052	102778638	-1.52455570731707	0.00249605942374562
chr9	97733924	97737615	0.72649251006508	0.00249605942374562
chr16	3569906	3570569	2.41208972916605	0.00249762373334414
chr8	135173064	135176083	0.96478259640625	0.0024992795783225
chr7	144049594	144050681	1.35561061050466	0.0024992795783225
chr7	22341555	22342819	-3.3142251368407	0.00250473939860395
chr4	164082201	164083435	2.05535338858144	0.00250748017455096
chr13	48989223	48990005	-1.29399047456285	0.00250766017125793
chr11	119379673	119381804	1.70480257102576	0.00250801650198153
chr16	46916951	46921934	0.764373773677844	0.00250801650198153
chr3	59313257	59313862	2.93957225060728	0.00251028130004642
chr3	31917802	31918827	1.70752094901756	0.00251028130004642
chr10	75805831	75810179	0.512985998451262	0.00251691431603127
chr21	30542842	30543421	-1.31747383930711	0.00251836700995564
chr3	30722093	30724872	0.727950523112426	0.00252480016305555
chr2	100480690	100483493	2.22299149080382	0.00252503207623666
chr12	15680013	15680634	2.04396969212207	0.00252555890584094
chr10	4588626	4589074	1.87854929805531	0.00253584304905276
chr15	63033443	63037459	-0.552110692133098	0.00253584304905276
chr5	125788649	125789135	1.89472372749375	0.00253584304905276
chr6	138612237	138614777	2.34758937414666	0.00253935352286916
chr9	27089599	27090756	2.54738727851583	0.00254149489778659
chr9	137507923	137508371	1.97047654188486	0.00254149489778659
chr19	45110909	45111640	2.35690765135132	0.00254443001165709
chr2	159500300	159500931	2.72150367885359	0.00254443001165709
chr9	27086750	27088972	1.90039043331894	0.00254443001165709
chr8	59741488	59742863	2.7903842482676	0.00254443001165709
chr6	108084473	108085257	2.08897660588853	0.00254661840458323
chr18	9802343	9805146	0.955099839382792	0.00254850075889844
chr6	17168892	17170853	2.51410063341374	0.00254850075889844
chr2	133380280	133381854	0.874783174250952	0.00254850075889844
chr8	38830891	38832696	-1.06446527219079	0.00254889623498812
chr4	86410508	86410981	-2.00650155088172	0.00255375356597069
chr14	32049473	32049965	-1.98938504655138	0.0025574472678435
chr11	122561055	122564093	0.602026846784526	0.00255854369017965
chr6	74507564	74510381	-0.848569939975404	0.00256432172258887
chr4	99981404	99982855	0.615686237885834	0.00256433278219994
chr2	180940232	180941558	-1.7327172447881	0.00256990004508736
chr10	44971367	44973441	1.04161419005008	0.00257395092965146
chr9	113401611	113402463	1.00303225009822	0.00257395092965146
chr4	169807343	169808940	0.871915549837471	0.00257490561443131
chr16	82748832	82751129	2.22936238613065	0.00257490561443131
chr3	168975406	168976106	-2.14065589419103	0.00257490561443131
chr9	117669116	117673746	-1.08904600211071	0.00258360286308135
chr17	8629830	8631101	2.83814479253942	0.00259061562067813
chr5	2325686	2326602	-3.14904114610829	0.00259071711010868
chr11	131779296	131782394	1.09386833355639	0.00259114489609124
chr8	123854433	123856928	-1.51038176715277	0.00259157112672919
chr12	53962460	53963052	2.71527486095233	0.0025970209278794
chr5	4948560	4949321	-3.16780111585928	0.00260257867831318
chr1	246769799	246774743	-0.531425295428759	0.0026073061315271
chr2	187470777	187471978	-2.08368078832844	0.00260788805471405
chr9	98972890	98973678	-2.75548456105546	0.0026102786202718
chr1	182583015	182586369	0.475715982623163	0.0026102786202718
chr12	115775494	115776426	-0.898934540075082	0.0026102786202718
chr11	12432938	12436021	0.478130273017726	0.00261609066632165
chr10	126420105	126423858	-0.680419116847041	0.00261609066632165
chr2	100327197	100328517	1.91354239554018	0.0026162620759497
chr11	131625789	131627545	1.40820226231127	0.00261795714139053
chr10	62711201	62711933	-2.64464561510531	0.00262218525035934
chr21	47903052	47903697	-1.37758222022023	0.00262283889445468
chr8	95235679	95236772	-2.62805300488713	0.00262500810354335
chr3	98959519	98961010	2.47307526361679	0.00263236469666783
chr16	56783252	56784167	1.49116516624296	0.00263770968496503
chr10	65273294	65273777	2.56233578379911	0.00263879379374773
chr4	54462750	54463999	-2.46688172185286	0.00263879379374773
chr5	131420772	131424172	-0.83481404952358	0.00263879379374773
chr6	2427437	2430112	3.20997239106254	0.00264276583963117
chr3	37221843	37223959	0.652437545845759	0.00264276583963117
chr15	39570189	39571631	3.48743692424565	0.0026428612742037
chr1	87689939	87693096	-0.761404400245778	0.00264628390130452
chr15	68655603	68670606	0.732480732405589	0.0026590037264666
chr20	48405488	48408419	2.62140177574134	0.00266316030255117
chr2	48737597	48738128	1.3672229878496	0.00266386072360099
chr7	30217891	30218273	-2.32875561075441	0.00268286104843347
chr17	31150647	31151183	1.4565859851172	0.0026843696868923
chr16	14462745	14465750	0.86387824106131	0.00268657461261814
chr9	94657892	94663519	-1.04603236104005	0.00268863714795725
chr10	44357005	44360566	0.772301634725066	0.00269566393429719
chr11	115546854	115547625	3.03359088811517	0.0026990002230401
chr8	71475173	71475675	2.28785183754494	0.00270130391842197
chr18	34348977	34351387	1.9302472250055	0.00270714231897452
chr2	47003965	47010182	0.729700959419027	0.00271272848350363
chr4	169801297	169804338	1.01630145006534	0.00271399916362286
chr7	115200978	115201797	2.43539403978182	0.00271399916362286
chrX	22255967	22257167	3.20838396780229	0.00271475204675591
chr22	37160647	37163904	-1.05396118130115	0.00271684127730059
chr7	87028223	87029013	-1.3051577056682	0.00272543223187833
chr2	106088661	106089858	2.49601096619455	0.00273020426341995
chr6	132809815	132813623	0.533722255722655	0.00273263915861724
chr17	37212919	37223392	-0.464864492197313	0.00273263915861724
chr11	125918539	125919110	-2.44345676215502	0.00273263915861724
chr5	64170036	64170621	-1.95893438884693	0.00273635479940908
chr6	113370390	113371194	1.63672108494723	0.00275219438612737
chr5	136697409	136698534	2.6292473904837	0.00275219438612737
chr1	108505757	108508777	-1.15733137635495	0.00275219438612737
chr20	46080897	46084309	0.917020136304432	0.00275219438612737
chr2	204573405	204574018	-2.17235985694268	0.00275219438612737
chr1	222984134	222984566	-2.13871746541424	0.00275219438612737
chr3	66642937	66643917	2.71584985917455	0.00275376468615326
chr5	5368230	5370271	-1.90233642088565	0.00275376468615326
chr19	2638589	2640300	1.08150250353007	0.00275738065654858
chr3	173112730	173116338	0.801542756902339	0.00276222589976823
[truncated: 29,647 more rows]
